# Supplementary material for: Molecular and cytological profiling of biological aging of mouse cochlear inner and outer hair cells
Source: Cell Rep. Author manuscript; Available in PMC 2022 May 5. (PMC9069708; doi:10.1016/j.celrep.2022.110665)
Supplement: 2 [file NIHMS1798659-supplement-2.xls]

## Sheet: Expression Browser
Name	Identifier	CBA_9month_IHC_1_AGGCAGAA_L001_R1_001 (GE) - RPKM	CBA_9month_IHC_2_AGGCAGAA_L002_R1_001 (GE) - RPKM	CBA_9month_IHC_3_AGGCAGAA_L001_R1_001 (GE) - RPKM	CBA_9month_IHC_4_AGGCAGAA_L002_R1_001 (GE) - RPKM	CBA_9month_OHC_1_TCCTGAGC_L001_R1_001 (GE) - RPKM	CBA_9month_OHC_2_TCCTGAGC_L002_R1_001 (GE) - RPKM	CBA_9month_OHC_3_TCCTGAGC_L001_R1_001 (GE) - RPKM	CBA_9month_OHC_4_TCCTGAGC_L002_R1_001 (GE) - RPKM	CBA_26month_IHC_1_TAGGCATG_L001_R1_001 (GE) - RPKM	CBA_26month_IHC_2_TAGGCATG_L002_R1_001 (GE) - RPKM	CBA_26month_IHC_TAGGCATG-_L001_R1_001 (GE) - RPKM	CBA_26month_IHC_TAGGCATG-_L002_R1_001 (GE) - RPKM	CBA_26month_OHC_1_GGACTCCT_L001_R1_001 (GE) - RPKM	CBA_26month_OHC_2_GGACTCCT_L002_R1_001 (GE) - RPKM	CBA_26month_OHC_GGACTCCT-_L001_R1_001 (GE) - RPKM	CBA_26month_OHC_GGACTCCT-_L002_R1_001 (GE) - RPKM
4933401J01Rik	ENSMUSG00000102693	0	0	0	0	0	0	0	0	0	0	0	0	0	0	0	0
Gm26206	ENSMUSG00000064842	0	0	0	0	0	0	0	0	0	0	0	0	0	0	0	0
Xkr4	ENSMUSG00000051951	0.026586	0.0577733	0.011385	0.0340273	0.0841157	0.070463	0.0637642	0.0917847	0.0157114	0	0	0	0	0	0	0
Gm18956	ENSMUSG00000102851	0	0	0	0	0	0	0	0	0	0	0	0	0	0	0	0
Gm37180	ENSMUSG00000103377	0	0	0	0	0	0	0	0	0	0	0	0	0	0	0	0
Gm37363	ENSMUSG00000104017	0	0	0	0	0	0	0	0	0	0	0	0	0	0	0	0
Gm37686	ENSMUSG00000103025	0	0	0	0	0	0	0	0	0	0	0	0	0	0	0	0
Gm1992	ENSMUSG00000089699	0	0	0	0	0	0	0	0	0	0	0	0	0	0	0	0
Gm37329	ENSMUSG00000103201	0	0	0	0	0	0	0	0	0	0	0	0	0	0	0	0
Gm7341	ENSMUSG00000103147	0	0	0	0	0	0	0	0	0	0	0	0	0	0	0	0
Gm38148	ENSMUSG00000103161	0	0	0	0	0	0	0	0	0	0	0	0	0	0	0	0
Gm19938	ENSMUSG00000102331	0.00994261	0	0	0.0106046	0.0362972	0.0958246	0.0794884	0.105617	0	0	0	0	0.323104	0.173465	0.214893	0.337016
Gm10568	ENSMUSG00000102348	0	0	0	0	0	0	0	0	0	0	0	0	0	0	0	0
Gm38385	ENSMUSG00000102592	0	0	0	0	0	0	0	0	0	0	0	0	0	0	0	0
Gm27396	ENSMUSG00000088333	0	0	0	0	0	0	0	0	0	0	0	0	0	0	0	0
Gm37381	ENSMUSG00000102343	0	0	0	0	0	0	0	0	0	0	0	0	0	0	0	0
Rp1	ENSMUSG00000025900	0	0	0	0	0	0	0	0	0	0	0	0	0	0	0	0
Gm6101	ENSMUSG00000102948	0	0	0	0	0	0	0	0	0	0	0	0	0	0	0	0
Gm37483	ENSMUSG00000104123	0	0	0	0	0	0	0	0	0	0	0	0	0	0	0	0
Sox17	ENSMUSG00000025902	0	0	0	0	0.00908335	0.0269776	0	0.0099115	0.033084	0	0	0	0	0.054262	0	0.0115007
Gm37587	ENSMUSG00000104238	0	0	0	0	0	0	0	0	0	0	0	0	0	0	0	0
Gm7357	ENSMUSG00000102269	0	0	0	0	0	0	0	0	0	0	0	0	0	0	0	0
Gm22307	ENSMUSG00000096126	0	0	0	0	0	0	0	0	0	0	0	0	0	0	0	0
Gm38076	ENSMUSG00000103003	0	0	0	0	0	0	0	0	0	0	0	0	0	0	0	0
Gm37323	ENSMUSG00000104328	0.0116852	0	0.0375299	0.0373896	0.0142196	0	0.0155699	0	0	0	0	0	0	0	0	0
Gm7369	ENSMUSG00000102735	0	0	0	0	0	0	0	0	0	0	0	0	0	0	0	0
Gm6085	ENSMUSG00000098104	0	0	0	0	0	0	0	0	0	0	0	0	0	0	0	0
Gm6119	ENSMUSG00000102175	0	0	0	0	0	0	0	0	0	0	0	0	0	0	0	0
Gm25493	ENSMUSG00000088000	0	0	0	0	0	0	0	0	0	0	0	0	0	0	0	0
Gm2053	ENSMUSG00000103265	0	0	0	0	0	0	0	0	0	0	0	0	0	0	0	0
Gm6123	ENSMUSG00000103922	0	0	0	0	0	0	0	0	0	0	0	0	0	0	0	0
Mrpl15	ENSMUSG00000033845	5.76828	5.63557	5.74089	5.24992	5.78106	5.35134	5.73591	5.59457	3.5727	3.85067	3.72304	3.98151	6.20671	5.90125	5.95733	6.20091
Gm37144	ENSMUSG00000102275	0	0	0	0	0	0	0	0	0	0	0	0	0	0	0	0
Lypla1	ENSMUSG00000025903	20.3987	20.4133	22.0473	22.0422	15.7447	15.0355	16.4061	16.3251	5.62812	5.35066	5.70046	5.57994	5.09784	4.80004	5.13892	5.07978
Gm37988	ENSMUSG00000104217	0.196382	0.310365	0.336389	0.335131	0.047795	0	0	0	0	0	0	0	0	0	0	0
Tcea1	ENSMUSG00000033813	39.0941	37.8624	41.6121	40.7119	31.3277	30.1475	32.4853	31.6882	18.5492	18.5505	18.9777	19.3649	21.1951	20.1901	22.9311	22.5214
Gm6104	ENSMUSG00000062588	0	0	0	0	0	0	0	0	0	0	0	0	0	0	0	0
Gm37277	ENSMUSG00000103280	0	0	0	0	0	0	0	0	0	0	0	0	0	0	0	0
Rgs20	ENSMUSG00000002459	0	0	0	0	0	0	0	0	0	0	0	0	0.0112912	0	0	0.0117774
Gm17100	ENSMUSG00000091305	0	0	0	0	0	0	0	0	0	0	0	0	0	0	0	0
Gm37079	ENSMUSG00000102653	0	0	0	0	0	0	0	0	0	0	0	0	0	0	0	0
Gm16041	ENSMUSG00000085623	0	0.00859233	0	0	0	0	0	0	0	0	0.0136507	0	0.0128492	0	0	0.0134025
Gm17101	ENSMUSG00000091665	0	0	0	0	0	0	0	0	0	0	0	0	0	0	0	0
Atp6v1h	ENSMUSG00000033793	13.5151	13.8062	14.1451	13.9008	11.6885	11.88	12.1783	11.6549	5.15762	5.28391	5.30609	5.39776	12.9112	13.1479	13.299	13.2674
Gm7182	ENSMUSG00000104352	0	0	0	0	0	0	0	0	0	0	0	0	0	0	0	0
Gm37567	ENSMUSG00000104046	0	0	0	0	0	0	0	0	0	0	0	0	0	0	0	0
Gm38264	ENSMUSG00000102907	0	0	0	0	0	0	0	0	0	0	0	0	0	0	0	0
Oprk1	ENSMUSG00000025905	0.00473658	0.00935724	0.00507091	0.0151559	0	0	0	0	0	0	0	0	0	0	0	0
Gm36965	ENSMUSG00000103936	0	0	0	0	0	0	0	0	0	0	0	0	0	0	0	0
Gm22463	ENSMUSG00000093015	0	0	0	0	0	0	0	0	0	0	0	0	0	0	0	0
Gm37429	ENSMUSG00000103519	0	0	0	0	0	0	0	0	0	0	0	0	0	0	0	0
Npbwr1	ENSMUSG00000033774	0	0	0	0	0	0	0	0	0	0	0	0	0	0	0	0
Gm19214	ENSMUSG00000103090	0	0	0	0	0	0	0	0	0	0	0	0	0	0	0	0
Rb1cc1	ENSMUSG00000025907	8.53197	8.51471	8.7115	8.85302	6.93059	7.04996	7.67694	7.31058	2.45717	2.44064	2.60647	2.48527	3.94246	4.15622	3.90929	4.31613
4732440D04Rik	ENSMUSG00000090031	1.33378	0.929969	0.755959	0.920495	1.62306	2.17395	1.35903	2.18775	0.695484	0.805938	0.369361	0.849988	0	0	0	0
Fam150a	ENSMUSG00000087247	0	0	0	0	0	0	0	0	0	0	0	0	0	0	0	0
Gm2147	ENSMUSG00000103355	0	0	0	0	0	0	0	0	0	0	0	0	0	0	0	0
Gm7417	ENSMUSG00000102706	0	0	0	0	0	0	0	0	0	0	0	0	0	0	0	0
Gm19026	ENSMUSG00000103845	0	0.0141309	0	0	0	0	0	0	0	0	0	0	0.0105659	0	0	0
St18	ENSMUSG00000033740	0.0350899	0.0346604	0.0214667	0.026733	0.00610007	0	0.00667937	0	0	0	0	0	0	0	0	0
Gm42492	ENSMUSG00000103329	0	0	0	0	0	0	0	0	0	0	0	0	0	0	0	0
Gm7449	ENSMUSG00000104385	0	0	0	0	0	0	0	0	0	0	0	0	0	0	0	0
Gm37108	ENSMUSG00000102135	0	0	0.0554155	0.0552083	0	0	0	0.137463	0	0.075959	0.162456	0	0.0764592	0	0.0799104	0.0797514
Gm37275	ENSMUSG00000103282	0	0	0	0	0	0	0	0	0	0	0	0	0	0	0	0
Gm37225	ENSMUSG00000102534	0	0	0	0	0	0	0	0	0	0	0	0	0	0	0	0
Gm37489	ENSMUSG00000102213	0	0	0	0	0	0	0	0	0	0	0	0	0	0	0	0
Gm5694	ENSMUSG00000103629	0	0	0	0	0	0	0	0	0	0	0	0	0	0	0	0
Pcmtd1	ENSMUSG00000051285	35.354	35.2436	37.0831	37.0275	19.9643	20.85	21.4839	21.5905	7.70536	8.23949	8.13854	8.06428	11.0415	10.9103	11.352	11.3744
Gm26983	ENSMUSG00000098201	0	0	0	0	0	0	0	0	0	0	0	0	0	0	0	0
Gm38372	ENSMUSG00000103509	0	0	0	0	0	0	0	0	0	0	0	0	0	0	0	0
Gm9826	ENSMUSG00000048538	0	0	0	0	0	0	0	0	0	0	0	0	0	0	0	0
Nras-ps2	ENSMUSG00000103709	0	0	0	0	0	0	0	0	0	0	0	0	0	0	0	0
Gm23274	ENSMUSG00000077244	0	0	0	0	0	0	0	0	0	0	0	0	0	0	0	0
Gm19002	ENSMUSG00000102768	0	0	0	0	0	0	0	0	0	0	0	0	0	0	0	0
Gm26901	ENSMUSG00000097797	0.18601	0.128614	0.0796559	0.0595185	0.135812	0.112045	0.123925	0.0987964	0	0	0	0	0	0	0	0
Gm18984	ENSMUSG00000103498	0	0	0	0	0	0	0	0	0	0	0	0	0	0	0	0
Gm30414	ENSMUSG00000103067	0	0	0	0	0	0	0	0	0	0	0	0	0	0	0	0
Gm37791	ENSMUSG00000102320	0	0	0	0	0	0	0	0	0	0	0	0	0	0	0	0
Gm7470	ENSMUSG00000104226	0	0	0	0	0	0	0	0	0	0	0	0	0	0	0	0
Rps2-ps2	ENSMUSG00000103903	0	0	0	0	0	0	0	0	0	0	0	0	0	0	0	0
Gm38216	ENSMUSG00000103557	0	0	0	0	0	0	0	0	0	0	0	0	0	0	0	0
Sntg1	ENSMUSG00000025909	0	0	0	0	0	0	0	0	0	0	0	0	0	0	0	0
Gm38024	ENSMUSG00000102647	0	0	0	0	0	0	0	0	0	0	0	0	0	0	0	0
Gm16284	ENSMUSG00000086235	0	0	0	0	0	0	0	0	0	0	0	0	0	0	0	0
Gm38259	ENSMUSG00000102253	0	0	0	0	0	0	0	0	0	0	0	0	0	0	0	0
Gm23358	ENSMUSG00000093970	0	0	0	0	0	0	0	0	0	0	0	0	0	0	0	0
Gm37005	ENSMUSG00000103884	0	0	0	0	0	0	0	0	0	0	0	0	0	0	0	0
Gm15452	ENSMUSG00000084353	0	0	0	0	0	0	0	0	0	0	0	0	0	0	0	0
Gm36964	ENSMUSG00000103933	0	0	0	0	0	0	0	0	0	0	0	0	0	0	0	0
Gm24276	ENSMUSG00000076135	0	0	0	0	0	0	0	0	0	0	0	0	0	0	0	0
Gm6152	ENSMUSG00000086195	0	0	0	0	0	0	0	0	0	0	0	0	0	0	0	0
Gm7445	ENSMUSG00000104504	0	0	0	0	0	0	0	0	0	0	0	0	0	0	0	0
Gm7493	ENSMUSG00000066693	0	0	0	0	0	0	0	0	0	0	0	0	0	0	0	0
Gm37629	ENSMUSG00000102316	0	0	0	0	0	0	0	0	0	0	0	0	0	0	0	0
Gm38008	ENSMUSG00000103819	0	0	0	0	0	0	0	0	0	0	0	0	0	0	0	0
Gm37143	ENSMUSG00000102871	0	0	0	0	0	0	0	0	0	0	0	0	0	0	0	0
Gm6187	ENSMUSG00000101571	0	0	0	0	0	0	0	0	0	0	0	0	0	0	0	0
Gm18299	ENSMUSG00000104428	0	0	0	0	0	0	0	0	0	0	0	0	0	0	0	0
Gm7512	ENSMUSG00000102272	0	0	0	0	0	0	0	0	0	0	0	0	0	0	0	0
Gm24765	ENSMUSG00000065625	0	0	0	0	0	0	0	0	0	0	0	0	0	0	0	0
Gm18300	ENSMUSG00000103411	0	0	0	0	0	0	0	0	0	0	0	0	0.0680845	0.335066	0.177894	0.17754
Rrs1	ENSMUSG00000061024	8.62286	8.09538	8.48621	7.99885	5.4487	6.21382	5.79748	6.19757	3.31929	3.45947	2.65665	2.76703	3.22517	3.22043	2.93109	2.5596
Adhfe1	ENSMUSG00000025911	1.02009	1.03301	1.22976	1.09716	0.396395	0.423412	0.365506	0.489447	0.0759881	0.113215	0.121068	0.092869	0	0.012463	0	0
2610203C22Rik	ENSMUSG00000079671	0	0	0	0	0.00803072	0	0.00879337	0.0087629	0	0.00968439	0	0	0.243704	0.134327	0.22414	0.203358
Gm6161	ENSMUSG00000081441	0	0	0	0	0	0	0	0	0	0	0	0	0	0	0	0
3110035E14Rik	ENSMUSG00000067879	0	0	0	0	0	0	0	0	0	0	0	0	0	0	0	0
Gm29520	ENSMUSG00000099827	0	0	0	0	0	0	0	0	0	0	0	0	0	0	0	0
Mybl1	ENSMUSG00000025912	0.03599	0.0651741	0.0577955	0.0831702	0	0	0	0	0.017724	0	0.00941294	0	0.0620222	0.0436045	0.0648218	0.0462092
Vcpip1	ENSMUSG00000045210	4.80943	4.69476	4.87135	4.87441	2.85145	3.07119	3.21081	2.92164	1.15397	1.26326	1.31438	1.23971	3.52998	3.4986	3.56104	3.61029
1700034P13Rik	ENSMUSG00000097893	0.240332	0.340604	0.145428	0.167174	0.267026	0.125884	0.153154	0.249747	0.216129	0.153339	0.114783	0.145548	0.200653	0.136728	0.112921	0.241492
Sgk3	ENSMUSG00000025915	3.2203	3.05017	3.17683	3.37511	1.29909	1.19398	1.24612	1.20666	0.66043	0.77251	0.627648	0.728252	0.799317	0.658466	0.653789	0.752173
Gm6195	ENSMUSG00000046334	0	0	0	0	0	0	0	0	0	0	0	0	0	0	0	0
Gm22607	ENSMUSG00000088916	0	0	0	0	0	0	0	0	0	0	0	0	0	0	0	0
Mcmdc2	ENSMUSG00000046101	0	0	0	0	0.00666512	0.00659847	0.0145962	0.0145456	0.0404602	0.0562631	0.0687609	0.0169538	0	0	0	0.00843887
Snhg6	ENSMUSG00000098234	2.43164	2.06673	2.54273	3.13637	2.13326	2.18005	2.75027	2.81583	7.05973	7.09521	6.34499	7.48301	5.97249	6.00183	6.15478	6.18609
Snord87	ENSMUSG00000093178	0	0	0	0	0	0	0	0	0	0	0	0	0	0	0	0
Tcf24	ENSMUSG00000099032	0	0	0	0	0	0	0	0	0	0	0	0	0	0	0	0
E330040D14Rik	ENSMUSG00000104025	0	0	0	0	0	0	0	0	0	0	0	0	0	0	0	0
Ppp1r42	ENSMUSG00000025916	0.14893	0.105077	0.18222	0.0907693	0	0.0256313	0.0283489	0	0	0	0	0	0	0	0	0
Gm15818	ENSMUSG00000087199	0	0	0	0	0	0	0	0	0	0	0	0	0	0	0	0
Gm24674	ENSMUSG00000095780	0	0	0	0	0	0	0	0	0	0	0	0	0	0	0	0
Cops5	ENSMUSG00000025917	15.7419	16.0032	16.3917	16.504	16.278	16.4267	16.5736	16.1093	15.4199	14.6979	15.477	15.8865	20.0563	19.3369	20.0155	20.669
Cspp1	ENSMUSG00000056763	1.43042	1.50622	1.57761	1.62065	1.87203	1.91183	1.89158	1.88861	2.21698	2.03176	2.09222	2.13863	1.49897	1.44399	1.46664	1.61341
1700047N06Rik	ENSMUSG00000102356	0	0	0	0	0	0	0	0	0	0	0	0	0	0	0	0
Arfgef1	ENSMUSG00000067851	60.6136	60.7425	64.6844	62.7431	25.0696	25.1728	26.2677	25.8911	18.7337	18.1587	19.0998	18.8183	20.2112	20.197	21.0113	20.4374
Gm26348	ENSMUSG00000088153	0	0	0	0	0	0	0	0	0	0	0	0	0	0	0	0
Gm37569	ENSMUSG00000102556	0	0	0	0	0	0	0	0	0	0	0	0	0	0	0	0
Cpa6	ENSMUSG00000042501	5.08784	4.76821	4.92965	5.06785	0.0807064	0.0513639	0.063122	0.0691936	1.84071	1.70319	1.90311	1.7303	0.314891	0.323711	0.44612	0.518221
Gm38005	ENSMUSG00000103810	0	0	0	0	0	0	0	0	0	0	0	0	0	0	0	0
Gm15604	ENSMUSG00000083422	0	0	0	0	0	0	0	0	0	0	0	0	0	0	0	0
Gm25253	ENSMUSG00000094979	0	0	0	0	0	0	0	0	0	0	0	0	0	0	0	0
Gm15603	ENSMUSG00000081417	0	0	0	0	0	0	0	0	0	0	0	0	0	0	0	0
Gm37133	ENSMUSG00000103448	0	0	0	0	0	0	0	0	0	0	0	0	0	0	0	0
Gm5522	ENSMUSG00000100212	0	0	0	0	0	0	0	0	0	0	0	0	0	0	0	0
Gm28659	ENSMUSG00000100648	0	0	0	0	0	0	0	0	0	0	0	0	0	0	0	0
Gm22963	ENSMUSG00000088585	0	0	0	0	0	0	0	0	0	0	0	0	0	0	0	0
Prex2	ENSMUSG00000048960	0.167638	0.147188	0.139588	0.156449	0.0481659	0.0504892	0.0465353	0.030916	0.0171993	0.0273337	0.0365371	0.039638	0.0206352	0.040621	0.0359445	0.0251111
Gm24173	ENSMUSG00000077318	0	0	0	0	0	0	0	0	0	0	0	0	0	0	0	0
Gm28686	ENSMUSG00000101827	0	0	0	0	0	0	0	0	0	0	0	0	0	0	0	0
Gm37410	ENSMUSG00000103494	0	0	0	0	0	0	0	0	0	0	0	0	0	0	0	0
A830018L16Rik	ENSMUSG00000057715	0.0741002	0.104562	0.0491094	0.0978516	0	0	0	0	0.00521317	0	0	0	0.177214	0.143644	0.245135	0.212028
Gm38178	ENSMUSG00000103825	0	0	0	0	0	0	0	0	0	0	0	0	0	0	0	0
Gm29273	ENSMUSG00000099845	0	0	0	0	0	0	0	0	0	0	0	0	0	0	0	0
Gm38069	ENSMUSG00000103561	0	0	0	0	0	0	0	0	0	0	0	0	0	0	0	0
Gm7560	ENSMUSG00000101610	0	0	0	0	0	0	0	0	0	0	0	0	0	0	0	0
Gm22633	ENSMUSG00000093864	0	0	0	0	0	0	0	0	0	0	0	0	0	0	0	0
Mir6341	ENSMUSG00000098555	0	0	0	0	0	0	0	0	0	0	0	0	0	0	0	0
Gm2383	ENSMUSG00000097628	0	0	0	0	0	0	0	0	0	0	0	0	0	0	0	0
Gm6216	ENSMUSG00000098163	0	0	0	0	0	0	0	0	0	0	0	0	0	0	0	0
Gm17644	ENSMUSG00000097171	0	0	0	0.0108001	0	0	0	0	0	0.0148595	0	0	0	0	0.0156325	0
Gm29663	ENSMUSG00000101314	0	0	0	0	0	0	0	0	0	0	0	0	0	0	0	0
Sulf1	ENSMUSG00000016918	6.93161	6.81277	6.97857	6.94636	1.57807	1.5934	1.72794	1.60766	1.06393	0.938881	0.940975	1.06568	2.20797	2.18157	2.23677	2.36051
Slco5a1	ENSMUSG00000025938	0.298452	0.294799	0.303674	0.276231	0.0390196	0.0505154	0.0328655	0.0720536	0.663226	0.629806	0.696716	0.591698	2.83457	2.84017	2.65027	2.49299
Gm37162	ENSMUSG00000104518	0	0	0	0	0	0	0	0	0	0	0	0	0	0	0	0
Gm5250	ENSMUSG00000069620	0	0	0	0	0	0	0	0	0	0	0	0	0	0	0	0
Gm29283	ENSMUSG00000099498	0	0	0	0	0	0	0	0	0	0	0	0	0	0	0	0
Prdm14	ENSMUSG00000042414	0	0	0	0	0	0	0	0	0	0	0	0	0	0	0	0
Ncoa2	ENSMUSG00000005886	2.42164	2.55489	2.60224	2.47445	2.77093	2.73778	2.81134	2.82559	1.27825	1.14367	1.15565	1.18171	3.6338	3.59961	4.16401	4.0165
Gm38376	ENSMUSG00000103506	0	0	0	0	0	0	0	0	0	0	0	0	0	0	0	0
Gm37409	ENSMUSG00000103495	0	0	0	0	0	0	0	0	0	0	0	0	0	0	0	0
Gm27881	ENSMUSG00000099183	0	0	0	0	0	0	0	0	0	0	0	0	0	0	0	0
Gm38223	ENSMUSG00000102639	0	0	0	0	0	0	0	0	0	0	0	0	0	0	0	0
Gm37702	ENSMUSG00000104170	0	0	0	0	0	0	0	0	0	0	0	0	0	0	0	0
Gm23169	ENSMUSG00000087782	0	0	0	0	0	0	0	0	0	0	0	0	0	0	0	0
Gm38120	ENSMUSG00000103085	0	0	0	0	0	0	0	0	0	0	0	0	0	0	0	0
Gm38380	ENSMUSG00000102664	0	0	0	0	0	0	0	0	0	0	0	0	0	0	0	0
Gm29570	ENSMUSG00000101476	0	0	0	0	0	0	0	0	0	0	0	0	0.491988	0.207534	0.146913	0.366552
Gm7593	ENSMUSG00000101171	0	0	0	0	0	0	0	0	0	0	0	0	0	0	0	0
Tram1	ENSMUSG00000025935	43.5626	43.9911	45.6282	45.7527	34.3804	33.086	34.8735	34.4669	11.2944	12.5117	11.8518	12.5611	10.0359	10.6527	10.2041	10.8943
Lactb2	ENSMUSG00000025937	6.07467	6.22464	6.45027	6.59267	3.03978	3.15473	3.01642	3.17558	2.92519	2.83261	3.36319	2.92153	2.91416	2.98179	3.1443	3.08337
Gm38319	ENSMUSG00000102982	0	0	0	0	0	0	0	0	0	0	0	0	0	0	0	0
Xkr9	ENSMUSG00000067813	0.151416	0.0664723	0.108069	0.143553	0	0	0	0	0	0	0	0	0	0	0	0
Gm26273	ENSMUSG00000077368	0	0	0	0	0	0	0	0	0	0	0	0	0	0	0	0
Gm5523	ENSMUSG00000097711	0	0	0	0	0	0	0	0	0	0	0	0	0	0	0	0
Gm36947	ENSMUSG00000102166	0	0	0	0	0	0	0	0	0	0	0	0	0	0	0	0
Gm25491	ENSMUSG00000089358	0	0	0	0	0	0	0	0	0	0	0	0	0	0	0	0
Gm37400	ENSMUSG00000104209	0	0	0	0	0	0	0	0	0	0	0	0	0	0	0	0
Eya1	ENSMUSG00000025932	22.8995	22.7751	22.6677	22.366	10.792	10.5591	10.2741	10.7675	3.92398	3.78795	3.50366	3.51328	10.2249	10.3717	10.1227	9.89152
Gm22616	ENSMUSG00000095853	0	0	0	0	0	0	0	0	0	0	0	0	0	0	0	0
Gm37444	ENSMUSG00000102588	0	0	0	0	0	0	0	0	0	0	0	0	0	0	0	0
Gm9947	ENSMUSG00000054493	0	0	0	0	0	0	0	0	0	0	0	0	0	0	0	0
Msc	ENSMUSG00000025930	0	0	0	0	0	0	0	0	0	0	0	0	0	0	0	0
Gm37412	ENSMUSG00000103492	0	0	0	0	0	0	0	0	0	0	0	0	0	0	0	0
Smt3h2-ps4	ENSMUSG00000081201	0	0	0	0	0	0	0	0	0	0	0	0	0	0	0	0
Rpl5-ps1	ENSMUSG00000082193	0	0	0	0	0	0	0	0	0	0	0	0	0	0	0	0
Trpa1	ENSMUSG00000032769	0	0	0	0	0	0	0	0	0	0	0	0	0	0	0	0
Gm26345	ENSMUSG00000088159	0	0	0	0	0	0	0	0	0	0	0	0	0	0	0	0
Gm10566	ENSMUSG00000073737	0	0	0	0	0	0	0	0	0	0	0	0	0	0	0	0
Kcnb2	ENSMUSG00000092083	0.111108	0.0991957	0.116663	0.120785	3.40616	3.31032	3.31396	3.45852	0.214661	0.184996	0.228006	0.214949	0.820606	0.866717	0.887335	0.921782
Gm38116	ENSMUSG00000102937	0	0	0	0	0	0	0	0	0	0	0	0	0	0	0	0
Gm37138	ENSMUSG00000104149	0	0	0	0	0	0	0	0	0	0	0	0	0	0	0	0
Gm25227	ENSMUSG00000088829	0	0	0	0	0	0	0	0	0	0	0	0	0	0	0	0
Gm25168	ENSMUSG00000077377	0	0	0	0	0	0	0	0	0	0	0	0	0	0	0	0
Gm6060	ENSMUSG00000101652	0	0	0	0	0	0	0	0	0	0	0	0.199798	0.190691	0.18769	0	0
Gm28669	ENSMUSG00000100814	0	0	0	0	0	0	0	0	0	0	0	0	0	0	0	0
Terf1	ENSMUSG00000025925	4.30352	3.82716	4.03514	4.31255	9.94328	9.49652	10.1474	10.1309	3.46993	3.04413	3.36564	3.42817	2.44095	2.56612	2.56199	2.79524
Gm37509	ENSMUSG00000104379	0	0	0	0	0	0	0	0	0	0	0	0	0	0	0	0
Sbspon	ENSMUSG00000032719	0	0	0	0	0.0430468	0.113643	0.0471348	0.0313143	0	0	0	0.0182494	0	0	0	0
Gm23259	ENSMUSG00000088943	0	0	0	0	0	0	0	0	0	0	0	0	0	0	0	0
Gm7634	ENSMUSG00000100652	0	0	0	0	0	0	0	0	0	0	0	0	0	0	0	0
4930444P10Rik	ENSMUSG00000067795	0.125654	0.155145	0.100892	0.117268	0	0	0	0	0	0	0	0	0	0	0	0
Rpl7	ENSMUSG00000043716	22.43	22.2032	23.187	23.6019	29.6869	29.666	29.8227	32.5376	194.056	190.98	195.068	191.023	154.421	155.76	158.487	155.18
Rdh10	ENSMUSG00000025921	20.1818	20.481	20.3805	21.376	5.7914	5.99624	5.72905	5.66782	8.4007	8.97284	8.77629	8.05282	2.49672	2.51406	2.42905	2.49622
Gm38249	ENSMUSG00000104165	0	0	0	0	0	0	0	0	0	0	0	0	0	0	0	0
Gm28095	ENSMUSG00000100868	0	0	0	0	0	0	0	0	0.031599	0	0	0	0	0	0	0
Stau2	ENSMUSG00000025920	11.3293	11.499	11.4348	11.4843	5.48186	5.6064	6.05365	5.85411	0.943685	0.95143	0.753649	0.832476	9.96002	10.3689	11.1065	10.7811
Gm7568	ENSMUSG00000089982	0	0	0	0	0	0	0	0	0	0	0	0	0	0	0	0
Ube2w	ENSMUSG00000025939	14.8278	14.9775	15.8111	15.9693	14.3087	14.126	15.4486	15.1245	4.57362	4.93829	4.83733	5.26923	15.0678	14.6682	15.0782	15.6558
Gm38342	ENSMUSG00000102457	0	0	0	0	0	0	0	0	0	0	0	0	0	0	0	0
Tceb1	ENSMUSG00000079658	26.5135	26.4534	28.5339	28.61	21.3964	21.6726	22.5152	23.4467	53.7893	54.7002	56.1755	54.972	42.0426	40.5871	44.6016	44.0674
D030040B21Rik	ENSMUSG00000097744	0.174335	0.287002	0.174197	0.210734	0.792011	0.770089	0.789795	0.709895	0	0.0170554	0	0	0	0.0506925	0	0.0179069
Gm7654	ENSMUSG00000100959	0	0	0	0	0	0	0	0	0	0	0	0	0	0	0	0
Tmem70	ENSMUSG00000025940	69.4884	71.0472	75.2509	74.6657	54.4232	55.0801	57.0533	60.3071	11.6262	12.5407	12.2931	12.5649	12.5707	12.3211	13.413	13.4137
Ly96	ENSMUSG00000025779	1.07904	0.752355	1.12123	1.45553	2.31719	2.59989	2.66411	2.44417	0	0	0	0	5.90675	6.22907	6.95729	6.0144
Gm29649	ENSMUSG00000100093	0	0	0	0	0	0	0	0	0	0	0	0	0	0	0	0
Gm5828	ENSMUSG00000091020	0	0	0	0	0	0	0	0	0	0	0	0	0	0	0	0
Gm28376	ENSMUSG00000101640	0	0	0	0	0	0	0	0	0	0	0	0	0	0	0	0
4921511E07Rik	ENSMUSG00000104133	0	0	0	0	0	0	0	0	0	0	0	0	0	0	0	0
Jph1	ENSMUSG00000042686	0.188012	0.179308	0.201283	0.124467	5.35685	5.29547	5.07083	5.63003	0	0	0	0.0100339	0.373484	0.320478	0.360316	0.339622
Gm28783	ENSMUSG00000100110	0	0	0	0	0	0	0	0	0	0	0	0	0	0	0	0
Gdap1	ENSMUSG00000025777	16.3972	15.9622	16.1007	16.3504	18.7484	18.6395	19.5016	18.875	6.57108	6.08303	6.12343	6.41551	9.53064	9.42378	10.4735	10.1603
Gm28784	ENSMUSG00000099899	0	0	0	0	0	0	0	0	0	0.047033	0	0	0	0	0	0
Gm28785	ENSMUSG00000100272	0	0	0	0	0	0	0	0	0	0	0	0	0	0	0	0
Gm5251	ENSMUSG00000100398	0	0	0	0	0	0	0	0	0	0	0	0	0	0	0	0
Rbm6-ps1	ENSMUSG00000101589	0	0	0	0	0	0	0	0	0	0	0	0	0	0	0	0
Gm6075	ENSMUSG00000102048	0	0	0	0	0	0	0	0	0	0	0	0	0	0	0	0
Gm25166	ENSMUSG00000089534	0	0	0	0	0	0	0	0	0	0	0	0	0	0	0	0
Pi15	ENSMUSG00000067780	0.00468048	0.0046232	0.00501085	0	0.00569563	0	0	0	0	0	0	0	0.0207411	0.00680489	0.00722576	0.00721138
Gm28154	ENSMUSG00000100053	0	0	0	0	0	0	0	0	0	0	0	0	0.0113474	0	0.0118596	0
Gm16070	ENSMUSG00000085125	0.0349463	0.0306832	0.0581979	0.0538389	0.0661512	0.056134	0.0517381	0.041247	0	0	0	0	0	0.00564533	0	0
Crispld1	ENSMUSG00000025776	0.100474	0.0354446	0.0614665	0.0842004	0.0523998	0.0172919	0.105189	0.0476476	0	0	0	0	0	0	0	0
Gm28153	ENSMUSG00000099895	0	0	0	0	0	0	0	0	0	0	0	0	0	0	0	0
Gm7690	ENSMUSG00000100554	0	0	0	0	0	0	0	0	0	0	0	0	0	0	0	0
Gm18775	ENSMUSG00000099473	0	0	0	0	0	0	0	0	0	0	0	0	0	0	0	0
Gm17969	ENSMUSG00000099591	0	0	0	0	0	0	0	0	0	0	0	0	0	0	0	0
RP24-571A14.6	ENSMUSG00000109887	0	0	0	0	0	0	0	0	0	0.0370042	0.0197855	0	0.0186239	0.0366617	0.0194646	0.0194258
Gm28755	ENSMUSG00000102001	0	0	0	0	0	0	0	0	0	0	0	0	0	0	0	0
Gm28756	ENSMUSG00000101717	0	0	0	0	0	0	0	0	0	0	0	0	0	0	0	0
Crisp4	ENSMUSG00000025774	0	0	0	0	0	0	0	0	0	0	0	0	0	0	0	0
Defb44-ps	ENSMUSG00000070977	0	0	0	0	0	0	0	0	0	0	0	0	0	0	0	0
Defb18	ENSMUSG00000073735	0	0	0	0	0	0	0	0	0	0	0	0	0	0	0	0
Defb41	ENSMUSG00000067773	0	0	0	0	0	0	0	0	0	0	0	0	0	0	0	0
Gm17837	ENSMUSG00000101685	0	0	0	0	0	0	0	0	0	0	0	0	0	0	0	0
Gm29006	ENSMUSG00000101738	0	0	0	0	0	0	0	0	0	0	0	0	0	0	0	0
Gm5252	ENSMUSG00000101306	0	0	0	0	0	0	0	0	0	0	0	0	0	0	0	0
Gm24075	ENSMUSG00000088800	0	0	0	0	0	0	0	0	0	0	0	0	0	0	0	0
Gm28343	ENSMUSG00000101644	0	0	0	0	0	0	0	0	0	0	0	0	0	0	0	0
Gm28344	ENSMUSG00000099433	0	0	0	0	0	0	0	0	0	0	0	0	0	0	0	0
Gm15825	ENSMUSG00000089787	0	0	0	0	0	0	0	0	0	0	0	0	0	0	0	0
Tfap2d	ENSMUSG00000042596	0	0	0	0	0	0	0	0	0	0	0	0	0	0	0	0
Gm10075	ENSMUSG00000100720	0	0	0	0	0	0	0	0	0	0	0	0	0	0	0	0
Tfap2b	ENSMUSG00000025927	0	0	0	0	0	0	0	0	0	0.00750242	0.00802283	0	0	0	0	0
Gm28340	ENSMUSG00000100538	0	0	0	0	0	0	0	0	0	0	0	0	0	0	0	0
Gm28341	ENSMUSG00000101117	0	0	0	0	0	0	0	0	0	0	0	0	0	0	0	0
Gm4849	ENSMUSG00000100204	0	0	0	0	0	0	0	0	0	0	0	0	0	0	0	0
Gm24633	ENSMUSG00000084668	0	0	0	0	0	0	0	0	0	0	0	0	0	0	0	0
Gm38382	ENSMUSG00000102597	0	0	0	0	0	0	0	0	0	0	0	0	0	0	0	0
Pkhd1	ENSMUSG00000043760	0	0	0	0	0	0	0	0	0	0	0	0	0	0	0	0
Gm37315	ENSMUSG00000104095	0	0	0	0	0	0	0	0	0	0	0	0	0	0	0	0
4930486I03Rik	ENSMUSG00000089914	0	0	0	0	0	0	0	0	0	0	0	0	0	0	0	0
Gm15795	ENSMUSG00000090142	0	0	0	0	0	0	0	0	0	0	0	0	0	0	0	0
Gm24162	ENSMUSG00000070175	0	0	0	0	0	0	0	0	0	0	0	0	0	0	0	0
Mir206	ENSMUSG00000065559	0	0	0	0	0	0	0	0	0	0	0	0	0	0	0	0
Gm28653	ENSMUSG00000099906	0	0	0	0	0	0	0	0	0	0	0	0	0	0	0	0
Mir133b	ENSMUSG00000065480	0	0	0	0	0	0	0	0	0	0	0	0	0	0	0	0
Il17a	ENSMUSG00000025929	0	0	0	0	0	0	0	0	0	0	0	0	0	0	0	0
Il17f	ENSMUSG00000041872	0	0	0	0	0	0	0	0	0	0	0	0	0	0	0	0
Mcm3	ENSMUSG00000041859	0.413281	0.416909	0.310658	0.28136	0.214007	0.201274	0.351496	0.245195	0	0	0	0	0	0	0.013575	0.013548
Gm20587	ENSMUSG00000099714	0	0	0	0	0	0	0	0	0	0	0	0	0	0	0	0
Gm28065	ENSMUSG00000102121	0	0	0	0	0	0	0	0	0	0	0	0	0	0	0	0
Gm24723	ENSMUSG00000088858	0	0	0	0	0	0	0	0	0	0	0	0	0	0	0	0
6720483E21Rik	ENSMUSG00000097934	0.144656	0.142886	0.18584	0.12343	0.316855	0.313686	0.269847	0.230495	0	0	0	0	0	0	0	0
Paqr8	ENSMUSG00000025931	30.732	31.2716	31.0681	30.9898	14.2333	13.9345	14.814	14.4648	1.67484	1.94949	1.86235	1.68139	6.34923	6.57552	6.35326	6.15867
Gm24171	ENSMUSG00000077314	0	0	0	0	0	0	0	0	0	0	0	0	0	0	0	0
Gm28064	ENSMUSG00000100929	0.151063	0.298428	0.323451	0.281961	0.183827	0.181988	0.050321	0.0501466	0	0	0	0	0	0	0	0
Efhc1	ENSMUSG00000041809	1.96648	1.82645	2.07387	2.14437	0.857192	0.654145	0.743056	0.974317	0.0650442	0.129213	0.161205	0.0908501	0	0	0	0
Tram2	ENSMUSG00000041779	0.398896	0.341158	0.322893	0.368382	0.34334	0.339907	0.272237	0.258375	0.158114	0.171327	0.259549	0.240921	0	0	0	0.00749503
Gm28287	ENSMUSG00000099971	0	0	0	0	0	0	0	0	0	0	0	0	0	0	0	0
Gm2693	ENSMUSG00000100819	0	0	0.0607533	0.0605261	0.0690558	0	0	0.0753517	0	0	0	0	0	0	0	0
Tmem14a	ENSMUSG00000025933	5.78025	5.75689	6.0085	6.65115	3.94017	4.01634	3.89889	3.56691	7.40589	7.88399	7.22646	7.53538	9.77817	9.97301	9.25683	9.31232
Gm38224	ENSMUSG00000102633	0	0	0	0	0	0	0	0	0	0	0	0	0	0	0	0
Gsta3	ENSMUSG00000025934	0.306411	0.20808	0.184522	0.265535	0.279651	0.138427	0.153104	0.0762869	0.877097	1.06792	0.510891	1.06701	1.78215	1.80979	2.30607	1.71136
Gm28836	ENSMUSG00000099343	0	0	0	0	0	0	0	0	0	0	0	0	0	0	0	0
Gm7094	ENSMUSG00000096375	0	0	0	0	0	0	0	0	0	0	0	0	0	0	0	0
Gm4956	ENSMUSG00000025936	0	0	0	0	0	0	0	0	0	0	0	0	0	0	0	0
Gm21909	ENSMUSG00000093963	0	0	0	0	0	0	0	0	0	0	0	0	0	0	0	0
Khdc1a	ENSMUSG00000067750	0	0	0	0	0	0	0	0	0	0	0	0	0	0	0	0
Gm16329	ENSMUSG00000086194	0	0	0	0	0	0	0	0	0	0	0	0	0	0	0	0
Gm16327	ENSMUSG00000094436	0	0	0	0	0	0	0	0	0	0	0	0	0	0	0	0
Khdc1c	ENSMUSG00000041722	0	0	0	0	0	0	0	0	0	0	0	0	0	0	0	0
Gm2709	ENSMUSG00000085507	0	0	0	0	0	0	0	0	0	0	0	0	0	0	0	0
Gm16533	ENSMUSG00000094926	0	0	0	0	0	0	0	0	0	0	0	0	0	0	0	0
Khdc1b	ENSMUSG00000085079	0.057966	0	0.0155144	0.0309127	0	0	0	0	0	0	0	0	0	0	0	0
Gm16328	ENSMUSG00000085679	0	0	0	0	0	0	0	0	0	0	0	0	0	0	0	0
Kcnq5	ENSMUSG00000028033	0	0	0	0	0	0	0	0	0	0	0	0	0	0	0	0
Gm36949	ENSMUSG00000104138	0	0	0	0	0	0	0	0	0	0	0	0	0	0	0	0
Gm7658	ENSMUSG00000082935	0	0	0	0	0	0	0	0	0	0	0	0	0	0	0	0
Gm38243	ENSMUSG00000103748	0	0	0	0	0	0	0	0	0	0	0	0	0	0	0	0
Gm26580	ENSMUSG00000097109	0	0	0	0	0	0	0	0	0	0	0	0	0	0	0	0
Gm5696	ENSMUSG00000099692	0	0	0	0	0	0	0	0	0	0	0	0	0	0	0	0
Gm28239	ENSMUSG00000100418	0	0	0	0	0	0	0	0	0	0	0	0	0	0	0	0
Rims1	ENSMUSG00000041670	0.306638	0.257679	0.274385	0.258715	0.00556933	0.0165409	0.0121965	0	0.338083	0.429834	0.438103	0.453327	1.01406	1.03137	0.819601	0.839124
Gm26866	ENSMUSG00000097642	0	0	0	0	0	0	0	0	0	0	0	0	0	0	0	0
Gm7761	ENSMUSG00000101468	0	0	0	0	0	0	0	0	0	0	0	0	0	0	0	0
Gm29506	ENSMUSG00000101227	0	0	0	0	0	0	0	0	0	0	0	0	0	0	0	0
4933415F23Rik	ENSMUSG00000073730	0	0	0	0	0	0	0	0	0	0	0	0	0	0	0	0
Gm24176	ENSMUSG00000089553	0	0	0	0	0	0	0	0	0	0	0	0	0	0	0	0
Gm6420	ENSMUSG00000102766	0	0	0	0	0	0	0	0	0	0	0	0	0	0	0	0
Mir30a	ENSMUSG00000065405	0	0	0	0	0	0	0	0	0	0	0	0	0	0	0	0
Gm27028	ENSMUSG00000097970	0	0	0	0	0	0	0	0	0	0	0	0	0	0	0	0
Mir30c-2	ENSMUSG00000065567	0	0	0	0	0	0	0	0	0	0	0	0	0	0	0	0
Gm29107	ENSMUSG00000100775	0	0	0	0	0	0	0	0	0	0	0	0	0	0	0	0
Gm20954	ENSMUSG00000101226	0	0	0	0	0	0	0	0	0	0	0	0	0	0	0	0
Ogfrl1	ENSMUSG00000026158	1.97798	1.89063	2.04487	1.98182	0.957933	0.967609	1.08085	0.981598	0.684821	0.774034	0.852808	0.766865	3.28179	3.41025	3.67052	3.73094
Gm7784	ENSMUSG00000097920	0	0	0	0	0	0	0	0	0	0	0	0	0	0	0	0
Gm28822	ENSMUSG00000099503	0	0	0	0	0	0	0	0	0	0	0	0	0	0	0	0
B3gat2	ENSMUSG00000026156	0.114923	0.0722376	0.0559248	0.10586	0.177989	0.201381	0.201852	0.159535	0	0	0	0	0.0385809	0.00759475	0.00806447	0.0402421
Smap1	ENSMUSG00000026155	15.7528	15.8824	16.1467	16.4923	18.243	17.864	18.2605	18.4138	9.14599	9.21745	9.61503	9.18819	8.14013	8.0911	8.50757	8.54649
Sdhaf4	ENSMUSG00000026154	47.7518	44.4574	48.8996	47.3723	31.8966	32.8282	34.9751	35.3954	124.775	123.609	129.798	129.103	109.637	111.954	112.697	112.815
Gm26524	ENSMUSG00000102495	0	0	0	0	0	0	0	0	0	0	0	0	0	0	0	0
Fam135a	ENSMUSG00000026153	4.84815	4.66117	4.99399	4.80191	2.73424	2.958	2.77172	3.09976	0.566611	0.623972	0.57567	0.516138	2.35838	2.32127	2.30395	2.42782
Gm37580	ENSMUSG00000102398	0	0	0	0	0	0	0	0	0	0	0	0	0	0	0	0
Gm26607	ENSMUSG00000097670	0	0	0	0	0	0	0	0	0	0	0	0	0	0	0	0
Col9a1	ENSMUSG00000026147	2.3081	2.31775	2.25198	2.18219	0.746914	0.862686	0.979711	0.882929	0.330611	0.300239	0.270899	0.217696	2.85216	3.09545	3.06974	2.56123
Col19a1	ENSMUSG00000026141	0.216428	0.158011	0.105778	0.145528	0	0	0	0	0	0	0	0	0.319692	0.403587	0.261487	0.384201
Gm26418	ENSMUSG00000077463	0	0	0	0	0	0	0	0	0	0	0	0	0	0	0	0
Tubb4b-ps2	ENSMUSG00000099997	0	0	0	0	0	0	0	0	0	0	0	0	0	0	0	0
Gm28439	ENSMUSG00000100131	0	0	0	0	0	0	0	0	0	0	0	0	0	0	0	0
Gm10222	ENSMUSG00000067736	0	0	0	0	0	0	0	0	0	0	0	0	0	0	0	0
Gm28438	ENSMUSG00000101939	0	0	0	0	0	0	0	0	0	0	0	0	0	0	0	0
Gm28437	ENSMUSG00000101111	0	0	0	0	0	0	0	0	0	0	0	0	0	0	0	0
Gm10925	ENSMUSG00000100862	0	0	0	0	0	0	0	0	0	0	0	0	0	0	0	0
Gm28661	ENSMUSG00000102070	0	0	0	0	0	0	0	0	0	0	0	0	0	0	0	0
Gm29216	ENSMUSG00000101249	0	0	0	0	0	0	0	0	0	0	0	0	0	0	0	0
Lmbrd1	ENSMUSG00000073725	42.6295	42.3226	42.4023	42.5337	32.2195	32.6374	33.1422	33.28	11.7914	11.2653	12.0979	11.7211	10.9299	11.248	11.4988	11.4089
Gm28594	ENSMUSG00000100808	0	0	0	0	0	0	0	0	0	0.071937	0	0.0758688	0	0	0	0
Gm28237	ENSMUSG00000100483	0	0	0	0	0	0	0	0	0	0	0	0	0	0	0	0
Gm9443	ENSMUSG00000100450	0	0	0	0	0	0	0	0	0	0	0	0	0	0	0	0
Gm29414	ENSMUSG00000099392	0	0	0	0	0	0	0	0	0	0	0	0	0	0	0	0
Adgrb3	ENSMUSG00000033569	0	0	0	0	0	0	0	0	0	0	0	0	0.171169	0.151342	0.175863	0.157356
Gm15702	ENSMUSG00000080849	0	0	0	0	0	0	0	0	0	0	0	0	0	0	0	0
Gm20172	ENSMUSG00000104257	0	0	0	0	0	0	0	0	0	0	0	0	0	0	0	0
Gm22260	ENSMUSG00000096866	0	0	0	0	0	0	0	0	0	0	0	0	0	0	0	0
Gm37543	ENSMUSG00000102296	0	0	0	0	0	0	0	0	0	0	0	0	0	0	0	0
Gm37331	ENSMUSG00000103209	0	0	0	0	0	0	0	0	0	0	0	0	0	0	0	0
Gm37211	ENSMUSG00000104027	0	0	0	0	0	0	0	0	0	0	0	0	0	0	0	0
Gm37862	ENSMUSG00000102407	0	0	0	0	0	0	0	0	0	0	0	0	0	0	0	0
Gm38286	ENSMUSG00000103214	0	0	0	0	0	0	0	0	0	0	0	0	0	0	0	0
Gm37880	ENSMUSG00000104100	0	0	0	0	0	0	0	0	0	0	0	0	0	0	0	0
Gm25294	ENSMUSG00000084740	0	0	0	0	0	0	0	0	0	0	0	0	0	0	0	0
Gm37011	ENSMUSG00000103889	0	0	0	0	0	0	0	0	0	0	0	0	0	0	0	0
Gm29214	ENSMUSG00000101301	0	0	0	0	0	0	0	0	0	0	0	0	0	0	0	0
Gm37051	ENSMUSG00000104221	0	0	0	0	0	0	0	0	0	0	0	0	0	0	0	0
Gm38260	ENSMUSG00000102250	0	0	0	0	0	0	0	0	0	0	0	0	0	0	0	0
Gm37628	ENSMUSG00000102317	0	0	0	0	0	0	0	0	0	0	0	0	0	0	0	0
8030445P17Rik	ENSMUSG00000103563	0	0	0	0	0	0	0	0	0	0	0	0	0	0	0	0
Gm38198	ENSMUSG00000102465	0	0	0	0	0	0	0	0	0	0	0	0	0	0	0	0
Gm37077	ENSMUSG00000102659	0	0	0	0	0	0	0	0	0	0	0	0	0	0	0	0
Gm37895	ENSMUSG00000103924	0	0	0	0	0	0	0	0	0	0	0	0	0	0	0	0
Gm36952	ENSMUSG00000104132	0	0	0	0	0	0	0	0	0	0	0	0	0	0	0	0
Gm37602	ENSMUSG00000102747	0	0	0	0	0	0	0	0	0	0	0	0	0	0	0	0
2900022M07Rik	ENSMUSG00000102386	0	0	0	0	0	0	0	0	0	0	0	0	0	0	0	0
2900002M20Rik	ENSMUSG00000103004	0	0	0	0	0	0	0	0	0	0	0	0	0	0	0	0
Gm9884	ENSMUSG00000104516	0	0	0	0	0	0	0	0	0	0	0	0	0	0	0	0
Gm18443	ENSMUSG00000101618	0	0	0	0	0	0	0	0	0	0	0	0	0	0	0	0
Gm19123	ENSMUSG00000099458	0	0	0	0	0	0	0	0	0	0	0	0	0	0	0	0
Gm24064	ENSMUSG00000088111	0	0	0	0	0	0	0	0	0	0	0	0	0	0	0	0
4931408C20Rik	ENSMUSG00000073722	0	0	0	0	0	0	0	0	0	0	0	0	0	0	0	0
n-R5s209	ENSMUSG00000095256	0	0	0	0	0	0	0	0	0	0	0	0	0	0	0	0
Gm19641	ENSMUSG00000100310	0	0	0	0	0	0	0	0	0	0	0	0	0	0	0	0
Gm5524	ENSMUSG00000101514	0	0	0	0	0	0	0	0	0	0	0	0	0	0	0	0
Gm18776	ENSMUSG00000101033	0	0	0	0	0	0	0	0	0	0	0	0	0	0	0	0
Gm19028	ENSMUSG00000101372	0	0	0	0	0	0	0	0	0	0	0	0	0	0	0	0
Gm38089	ENSMUSG00000103241	0	0	0	0	0	0	0	0	0	0	0	0	0	0	0	0
Gm7846	ENSMUSG00000086240	0	0	0	0	0	0	0	0	0	0	0	0	0	0	0	0
Gm597	ENSMUSG00000048411	0	0	0	0	0	0	0	0	0	0	0	0	0	0	0	0
Gm5697	ENSMUSG00000081557	0	0	0	0	0	0	0	0	0	0	0	0	0	0	0	0
Gm6462	ENSMUSG00000058590	0	0	0	0	0	0	0	0	0	0	0	0	0	0	0	0
Gm18033	ENSMUSG00000101235	0	0	0	0	0	0	0	0	0	0	0	0	0	0	0	0
Gm25586	ENSMUSG00000064433	0	0	0	0	0	0	0	0	0	0	0	0	0	0	0	0
Gm22679	ENSMUSG00000080625	0	0	0	0	0	0	0	0	0	0	0	0	0	0	0	0
Gm23785	ENSMUSG00000080391	0	0	0	0	0	0	0	0	0	0	0	0	0	0	0	0
Mir6342	ENSMUSG00000099257	0	0	0	0	0	0	0	0	0	0	0	0	0	0	0	0
Gm5525	ENSMUSG00000099492	0	0	0	0	0	0	0	0	0	0	0	0	0	0	0	0
Gm7858	ENSMUSG00000101726	0	0	0	0	0	0	0	0	0	0	0	0	0	0	0	0
Gm23771	ENSMUSG00000096829	0	0	0	0	0	0	0	0	0	0	0	0	0	0	0	0
Gm27430	ENSMUSG00000098883	0	0	0	0	0	0	0	0	0	0	0	0	0	0	0	0
Gm9898	ENSMUSG00000053185	0	0	0	0	0	0	0	0	0	0	0	0	0	0	0	0
Gm6473	ENSMUSG00000100261	0	0	0.0286695	0	0	0	0	0	0	0	0.0420237	0.0414457	0	0	0	0
Gm2914	ENSMUSG00000101180	0	0	0	0	0	0	0	0	0	0	0	0	0	0	0	0
Phf3	ENSMUSG00000048874	2.30881	2.15655	2.19313	2.15227	2.63071	2.91427	2.78262	2.68759	1.48386	1.4514	1.52325	1.48808	5.33726	5.28889	5.10545	5.51518
Gm37522	ENSMUSG00000103783	0	0	0	0	0	0	0	0	0	0	0	0	0	0	0	0
Gm37906	ENSMUSG00000104315	0	0	0	0	0	0	0	0	0	0	0	0	0	0	0	0
Ptp4a1	ENSMUSG00000026064	25.7233	25.0031	27.0153	26.3506	10.3178	10.1266	11.0205	10.609	10.5414	10.4375	11.0115	10.9035	7.35849	7.61873	7.98577	8.48099
Gm5698	ENSMUSG00000086151	0	0	0	0	0	0	0	0	0	0	0	0	0	0	0	0
Gm9458	ENSMUSG00000086726	0	0	0	0	0	0	0	0	0	0	0	0	0	0	0	0
Gm5699	ENSMUSG00000087346	0	0	0	0	0	0	0	0	0	0	0	0	0	0	0	0
Gm29669	ENSMUSG00000100371	0	0	0	0	0	0	0	0	0	0	0	0	0	0	0	0
Gm28644	ENSMUSG00000100237	0	0	0	0	0	0	0	0	0	0	0	0	0	0	0	0
Gm27362	ENSMUSG00000098529	0	0	0	0	0	0	0	0	0	0	0	0	0	0	0	0
4931428L18Rik	ENSMUSG00000086727	0	0	0	0	0	0	0	0	0	0	0	0	0	0	0	0
Gm29128	ENSMUSG00000100910	0	0	0	0	0	0	0	0	0.0502511	0.0831881	0.0177917	0.035094	0	0	0	0
Gm7893	ENSMUSG00000099796	0	0	0	0	0	0	0	0	0	0	0	0	0	0	0	0
Lgsn	ENSMUSG00000050217	0	0	0	0	0	0	0	0	0	0	0	0	0	0	0	0
Pih1d3	ENSMUSG00000026063	0	0	0	0	0	0	0	0	0	0	0	0	0	0	0	0
Gm26145	ENSMUSG00000077664	0	0	0	0	0	0	0	0	0	0	0	0	0	0	0	0
Gm4850	ENSMUSG00000100205	0	0	0	0	0	0	0	0	0	0	0	0	0	0	0	0
Gm28645	ENSMUSG00000100592	0	0	0	0	0	0	0	0	0	0	0	0	0	0	0	0
Gm6489	ENSMUSG00000094215	0	0	0	0	0	0	0	0	0	0	0	0	0	0	0	0
Gm10307	ENSMUSG00000101093	0	0	0	0	0	0	0	0	0	0	0	0	0	0	0	0
Gm19680	ENSMUSG00000070960	0	0	0	0	0	0	0	0	0	0	0	0	0	0	0	0
Gm23032	ENSMUSG00000088620	0	0	0	0	0	0	0	0	0	0	0	0	0	0	0	0
Gm7910	ENSMUSG00000082159	0	0	0	0	0	0	0	0	0	0	0	0	0	0	0	0
Khdrbs2	ENSMUSG00000026058	0.207812	0.192829	0.242706	0.198141	0.0344843	0.0303461	0.04615	0.050171	0.0279113	0.0138617	0.00988217	0.0243656	0.353476	0.361647	0.340266	0.392952
Gm25814	ENSMUSG00000064688	0	0	0	0	0	0	0	0	0	0	0	0	0	0	0	0
Gm37999	ENSMUSG00000103482	0	0	0	0	0	0	0	0	0	0	0	0	0	0	0	0
Gm37110	ENSMUSG00000104498	0	0	0	0	0	0	0	0	0	0	0	0	0	0	0	0
Gm37911	ENSMUSG00000104313	0	0	0	0	0	0	0	0	0	0	0	0	0	0	0	0
Gm9839	ENSMUSG00000102865	0	0	0	0	0	0	0	0	0	0	0	0	0	0	0	0
Gm37792	ENSMUSG00000102321	0	0	0	0	0	0	0	0	0	0	0	0	0	0	0	0
Gm5415	ENSMUSG00000091318	0.00897838	0	0.00961212	0	0	0	0	0	0.0132648	0	0	0	0.106098	0.0130535	0.0693044	0.0691665
Gm24732	ENSMUSG00000089489	0	0	0	0	0	0	0	0	0	0	0	0	0	0	0	0
Gm37426	ENSMUSG00000104433	0	0	0	0	0	0	0	0	0	0	0	0	0	0	0	0
Gm23024	ENSMUSG00000089395	0	0	0	0	0	0	0	0	0	0	0	0	0	0	0	0
Gm37151	ENSMUSG00000102926	0	0	0	0	0	0	0	0	0	0	0	0	0	0	0	0
Gm28624	ENSMUSG00000100497	0	0	0	0	0	0	0	0	0	0	0	0	0	0	0	0
Gm37724	ENSMUSG00000102917	0	0	0	0	0	0	0	0	0	0	0	0	0	0	0	0
Gm7114	ENSMUSG00000100481	0	0	0	0	0	0	0	0	0	0	0	0	0	0	0	0
Gm4785	ENSMUSG00000100590	0	0	0	0	0	0	0	0	0	0	0	0	0	0	0	0
Gm24901	ENSMUSG00000088750	0	0	0	0	0	0	0	0	0	0	0	0	0	0	0	0
Gm37591	ENSMUSG00000104230	0	0	0	0	0	0	0	0	0	0	0	0	0	0	0	0
Gm2987	ENSMUSG00000101754	0	0	0	0	0	0	0	0	0	0	0	0	0	0	0	0
Gm25792	ENSMUSG00000065223	0	0	0	0	0	0	0	0	0	0	0	0	0	0	0	0
Gm18799	ENSMUSG00000100318	0	0	0	0	0	0	0	0	0	0	0	0	0	0	0	0
Gm7933	ENSMUSG00000101612	0	0	0	0	0	0	0	0	0	0	0	0	0	0	0	0
Gm23453	ENSMUSG00000065260	0	0	0	0	0	0	0	0	0	0	0	0	0	0	0	0
Prim2	ENSMUSG00000026134	1.70638	1.58687	1.54502	1.5102	1.61258	1.64019	1.37871	1.69934	1.43483	1.3719	1.35312	1.34855	0.0134071	0	0.0140123	0
Gm29228	ENSMUSG00000101682	0	0	0	0	0	0	0	0	0	0	0	0	0	0	0	0
Gm37618	ENSMUSG00000102714	0	0	0	0	0	0	0	0	0	0	0	0	0	0	0	0
Gm17813	ENSMUSG00000102093	0	0	0	0	0	0	0	0	0	0	0	0	0	0	0	0
1700001G17Rik	ENSMUSG00000103746	0	0	0	0	0	0	0	0	0	0	0	0	0	0	0	0
Gm38173	ENSMUSG00000102198	0	0	0	0	0	0	0	0	0	0	0	0	0	0	0	0
Rab23	ENSMUSG00000004768	0.997315	1.00056	1.04259	1.01783	1.8133	1.65381	1.68845	1.96304	0.248463	0.246791	0.386659	0.308704	1.32296	1.30214	1.43098	1.5607
Bag2	ENSMUSG00000042215	17.273	17.4593	17.3836	17.3646	63.6354	63.8827	66.2867	66.1524	2.57105	2.40601	2.30207	2.07008	9.02883	8.9704	8.41503	8.66419
Gm37905	ENSMUSG00000103072	0	0	0	0	0	0	0	0	0	0	0	0	0	0	0	0
Zfp451	ENSMUSG00000042197	4.36977	4.40722	4.51394	4.65199	5.81791	5.6784	5.81706	5.82678	1.30267	1.17983	1.27772	1.18732	1.90076	1.86787	2.00866	2.0551
Gm15455	ENSMUSG00000081402	0	0	0	0	0	0	0	0	0	0	0	0	0	0	0	0
Bend6	ENSMUSG00000042182	14.0372	13.8186	13.9734	14.4768	1.25635	1.25519	1.35042	1.1445	7.10881	6.1436	6.86703	6.66996	24.3864	23.0112	23.1476	23.2766
Gm37067	ENSMUSG00000104416	0	0	0	0	0	0	0	0	0	0	0	0	0	0	0	0
Dst	ENSMUSG00000026131	3.27638	3.2463	3.2896	3.09794	10.5028	10.3234	10.4642	10.3056	4.20881	4.10483	4.27154	4.31088	9.67555	9.76288	9.51346	9.54791
Gm37354	ENSMUSG00000103596	0	0	0	0	0	0	0	0	0	0	0	0	0	0	0	0
Gm28631	ENSMUSG00000099382	0	0	0	0	0	0	0	0	0	0	0	0	0	0	0	0
Gm23792	ENSMUSG00000084506	0	0	0	0	0	0	0	0	0	0	0	0	0	0	0	0
Gm38157	ENSMUSG00000103364	0	0	0	0	0	0	0	0	0	0	0	0	0	0	0	0
Mir6896	ENSMUSG00000105982	0	0	0	0	0	0	0	0	0	0	0	0	0	0	0	0
Gm26788	ENSMUSG00000096992	0.148128	0.128026	0.0792917	0.15799	0.180255	0.200759	0.14803	0.245862	0	0	0	0	0	0	0	0
A930005N03Rik	ENSMUSG00000103001	0	0	0	0	0	0	0	0	0	0	0	0	0	0	0	0
Gm37958	ENSMUSG00000104397	0	0	0	0	0	0	0	0	0	0	0	0	0	0	0	0
Gm37385	ENSMUSG00000102839	0	0	0	0	0	0	0	0	0	0	0	0	0	0	0	0
Gm5266	ENSMUSG00000101206	0	0	0	0	0	0	0	0	0	0	0	0	0	0	0	0
Gm3052	ENSMUSG00000101462	0	0	0	0	0	0	0	0	0	0	0	0	0	0	0	0
Gm37233	ENSMUSG00000102336	0	0	0	0	0	0	0	0	0	0	0	0	0	0	0	0
Mir5103	ENSMUSG00000092852	0	0	0	0	0	0	0	0	0	0	0	0	0	0	0	0
Ccdc115	ENSMUSG00000042111	8.53716	8.78509	8.23942	8.91531	6.54338	6.38584	6.6045	5.93868	6.81473	7.31112	7.05843	7.33603	5.98528	7.15083	6.11775	6.16447
Gm28306	ENSMUSG00000101711	0.18376	0	0.0655768	0.195995	0.596308	0.295172	0.244851	0.244003	0	0	0	0	0	0	0	0
Imp4	ENSMUSG00000026127	6.84674	6.98246	6.7239	6.93014	5.87213	6.37435	5.3229	5.70493	5.23752	5.52062	5.14797	4.98708	5.68202	5.43106	5.74246	5.37233
Ptpn18	ENSMUSG00000026126	0.0242311	0.00598363	0.019456	0.0129222	0.464413	0.48896	0.492373	0.587191	0.0268494	0.00888958	0	0.00937545	0.0178962	0	0	0
Gm28417	ENSMUSG00000100280	0	0	0	0	0	0	0	0	0	0	0	0	0	0	0	0
4930568A12Rik	ENSMUSG00000101223	0	0	0	0	0	0	0	0	0	0	0	0	0	0	0	0
Prss39	ENSMUSG00000026125	0	0	0	0	0	0	0	0	0	0	0	0	0	0	0	0
Gm28416	ENSMUSG00000101116	0	0	0	0	0	0	0	0	0	0	0	0	0	0	0	0
Cfc1	ENSMUSG00000026124	0	0	0	0	0	0	0	0	0	0	0	0	0	0	0	0
Gm28419	ENSMUSG00000101803	0	0	0	0	0	0	0	0	0	0	0	0	0	0	0	0
Prss40	ENSMUSG00000037529	0	0	0	0	0	0	0	0	0	0	0	0	0	0	0	0
1700101I19Rik	ENSMUSG00000045815	0	0	0	0	0	0	0	0	0	0	0	0	0	0	0	0
Amer3	ENSMUSG00000045174	0.0663995	0.0801618	0.0710863	0.0393447	0	0	0	0.00979641	0	0	0	0	0.0108979	0.0107264	0.0113898	0.0113671
Gm28418	ENSMUSG00000100524	0	0	0	0	0	0	0	0	0	0	0	0	0	0	0	0
Gm36984	ENSMUSG00000102499	0	0	0	0	0	0	0	0	0	0	0	0	0	0	0	0
Gm29730	ENSMUSG00000103521	0	0	0	0	0	0	0	0	0	0	0	0	0	0	0	0
AA619741	ENSMUSG00000104098	0	0	0	0	0	0	0	0	0	0	0	0	0	0	0	0
Arhgef4	ENSMUSG00000037509	1.46069	1.58007	1.45495	1.35914	0.1196	0.110238	0.121926	0.139504	0.0350494	0.0248668	0.0478651	0.026226	5.06619	4.64155	4.599	4.55329
Gm37224	ENSMUSG00000102537	0	0	0	0	0	0	0	0	0	0	0	0	0	0	0	0
Gm37845	ENSMUSG00000102612	0	0	0	0	0	0	0	0	0	0	0	0	0	0	0	0
Gm38336	ENSMUSG00000104002	0	0	0	0	0	0	0	0	0	0	0	0	0	0	0	0
Fam168b	ENSMUSG00000037503	7.28275	7.65358	7.33152	7.51601	5.72688	5.4527	5.50965	5.80383	3.76999	4.28217	3.91668	4.3913	18.1953	18.7665	17.7609	18.1752
Gm37127	ENSMUSG00000104358	0	0	0	0	0	0	0	0	0	0	0	0	0	0	0	0
Plekhb2	ENSMUSG00000026123	33.2347	33.397	33.1787	33.1931	6.70428	6.4955	6.70849	6.82531	3.18271	3.23273	3.17685	3.2085	16.0424	16.6452	16.5536	15.8955
Gm19430	ENSMUSG00000103716	0	0	0	0	0	0	0	0	0	0	0	0	0	0	0	0
Gm37670	ENSMUSG00000103548	0	0	0	0	0	0	0	0	0	0	0	0	0	0	0	0
Gm8009	ENSMUSG00000103760	0	0	0	0	0	0	0	0	0	0	0	0	0	0	0	0
Gm38027	ENSMUSG00000103997	0	0	0	0	0	0	0	0	0	0	0	0	0	0	0	0
Gm25096	ENSMUSG00000077231	0	0	0	0	0	0	0	0	0	0	0	0	0	0	0	0
Gm37068	ENSMUSG00000104417	0	0	0	0	0	0	0	0	0	0	0	0	0	0	0	0
Gm25634	ENSMUSG00000064601	0	0	0	0	0	0	0	0	0	0	0	0	0	0	0	0
Gm28415	ENSMUSG00000101714	0	0	0	0	0	0	0	0	0	0	0	0	0	0	0	0
1110002O04Rik	ENSMUSG00000102531	0	0	0	0	0.139332	0.137938	0.152563	0.152035	0	0	0	0	0	0	0	0
Gm8022	ENSMUSG00000103096	0	0	0	0	0	0	0	0	0	0	0	0	0	0	0	0
Gm37146	ENSMUSG00000102279	0	0	0	0	0	0	0	0	0	0	0	0	0	0	0	0
Gm33222	ENSMUSG00000103708	0	0	0	0	0	0	0	0	0	0	0	0	0	0	0	0
4930535G08Rik	ENSMUSG00000104201	0	0	0	0	0	0	0	0	0	0	0	0	0	0	0	0
Gm38049	ENSMUSG00000102434	0	0	0	0	0	0	0	0	0	0	0	0	0	0	0	0
Hs6st1	ENSMUSG00000045216	12.6249	12.7113	12.0142	12.0715	9.73313	9.87722	9.80996	9.78754	1.33873	1.20186	1.17585	1.15968	5.17373	5.10498	4.89613	4.65818
Gm37335	ENSMUSG00000104523	0	0	0	0	0	0	0	0	7.28262	7.44636	8.30415	6.61926	6.96001	8.85293	10.2958	10.9454
Gm33280	ENSMUSG00000102202	0.126924	0.169619	0.159862	0.27075	0.290734	0.296822	0.268603	0.396551	0	0	0.0117163	0	0.0110284	0.0108549	0	0.0115033
Uggt1	ENSMUSG00000037470	5.23813	5.30997	5.10225	5.26451	8.59091	8.22215	8.32441	8.31706	2.30053	2.14644	2.10899	2.28046	2.32401	2.37376	2.34559	2.22034
Mir6897	ENSMUSG00000098752	0	0	0	0	0	0	0	0	0	0	0	0	0	0	0	0
Neurl3	ENSMUSG00000047180	0	0	0	0	0	0	0	0	0	0	0	0.0155888	0.669523	0.937226	0.684194	0.744908
Arid5a	ENSMUSG00000037447	4.49013	4.95892	4.20336	4.2819	0.706683	0.709755	0.706507	0.569952	0.230037	0.197612	0.191508	0.240977	0.646467	0.75254	0.643165	0.635401
4930403P22Rik	ENSMUSG00000102762	0	0	0	0	0	0	0	0	0	0	0	0	0	0	0	0
Kansl3	ENSMUSG00000010453	7.32455	7.33936	7.50196	7.3355	7.75516	8.15818	7.96011	7.59429	4.4663	4.63372	4.62329	4.20266	5.40256	5.58308	5.7874	5.45006
Mir6898	ENSMUSG00000098680	0	0	0	0	0	0	0	0	0	0	0	0	0	0	0	0
Fer1l5	ENSMUSG00000037432	0.387449	0.438099	0.283808	0.386059	0.58315	0.571176	0.611358	0.629547	0	0.0149623	0.0400005	0	0.00753043	0.0148239	0.0157407	0.0157094
Lman2l	ENSMUSG00000001143	29.7623	29.7774	28.1463	28.647	37.8242	37.4523	36.2646	37.019	2.74334	2.50102	2.62498	2.39349	4.13366	4.05332	3.80052	3.95505
Cnnm4	ENSMUSG00000037408	1.04043	1.04178	0.923137	1.01089	0.867184	1.02163	0.693162	0.842159	6.65393	6.73464	6.31834	6.03291	14.6632	13.8419	12.6077	13.1756
Gm37909	ENSMUSG00000104316	0	0	0	0	0	0	0	0	0	0	0	0	0	0	0	0
AC084391.1	ENSMUSG00000106081	0	0	0	0	0	0	0	0	0	0	0	0	0	0	0	0
Cnnm3	ENSMUSG00000001138	4.03434	3.92162	3.64502	3.84903	3.6891	3.77161	3.87631	3.97126	1.51593	1.46296	1.4638	1.38953	2.40264	2.15293	2.41209	2.58694
Gm38033	ENSMUSG00000102845	0	0	0	0	0	0	0	0	0	0	0	0	0	0	0	0
Ankrd23	ENSMUSG00000067653	1.46576	1.95812	2.13517	1.80683	1.90063	2.09874	1.92104	1.27626	0.834263	0.617079	0.433637	0.446267	4.79167	3.77301	4.19185	4.42415
Gm42417	ENSMUSG00000109510	0.194947	0.0962806	0	0.0594077	0	0.0671019	0.0371083	0.184898	0	0	0.0655548	0.193959	0.102844	0.830047	0.343955	0.0643632
Ankrd39	ENSMUSG00000079610	2.78191	2.56051	2.69624	2.60749	5.50108	4.59552	5.23722	5.59686	0.467049	0.494833	0.396868	0.50557	2.00793	1.82313	1.56172	1.86709
Sema4c	ENSMUSG00000026121	0.74076	0.759569	0.785494	0.677213	4.13796	3.9181	3.91051	3.86886	0.218881	0.238114	0.332127	0.174698	0.0729467	0.0512848	0.032674	0.065218
D430040D24Rik	ENSMUSG00000087589	0.284861	0.527579	0.457452	0.49372	0.693289	1.15823	1.23358	1.41843	0	0	0	0	0	0.0517695	0	0.109724
Fam178b	ENSMUSG00000046337	0.0203153	0.0100334	0.0217493	0.021668	4.02961	3.96484	3.69495	3.46634	0.135063	0.119248	0.0956402	0.0471623	0	0	0	0
Gm6428	ENSMUSG00000089906	0	0	0	0	0	0	0	0	0	0	0	0	0	0	0	0
Gm24133	ENSMUSG00000077939	0	0	0	0	0	0	0	0	0	0	0	0	0	0	0	0
Cox5b	ENSMUSG00000061518	93.9937	92.1628	92.0004	91.7677	140.04	138.212	137.455	138.614	76.7132	74.6038	71.5879	70.7324	75.6193	78.0415	73.0375	76.1411
Actr1b	ENSMUSG00000037351	28.9458	30.007	28.2943	29.5227	20.7487	21.7651	21.8302	21.2914	13.0826	13.2505	12.4802	12.5549	21.6024	21.7033	20.7633	21.1075
4933424G06Rik	ENSMUSG00000102416	0.129353	0.149065	0.138484	0.229943	0.0524695	0.0519448	0	0.0572533	0	0	0	0	0	0	0	0
Gm33533	ENSMUSG00000104237	0	0	0.0212432	0	0.144878	0.167334	0.105757	0.105391	0	0	0	0	0	0	0	0
Zap70	ENSMUSG00000026117	0	0	0	0	0	0	0	0	0	0	0	0	0	0	0	0
Gm18828	ENSMUSG00000097291	0	0	0	0	0	0	0	0	0	0	0	0	0	0	0	0
Tmem131	ENSMUSG00000026116	4.51638	4.43391	4.88676	4.45361	5.99861	6.20404	5.63258	5.65877	3.43291	3.00063	3.23037	3.07939	3.31022	3.59846	3.22581	3.55883
Gm37506	ENSMUSG00000103016	0	0	0	0	0	0	0	0	0	0	0	0	0	0	0	0
Gm38115	ENSMUSG00000102930	0.671425	0.490774	0.43129	0.630194	0.375843	0.258841	0.304178	0.463602	8.33255	8.07942	8.40805	8.02222	5.13743	5.25183	5.63883	5.35865
F830112A20Rik	ENSMUSG00000103159	0	0	0	0	0	0	0	0	0	0	0	0	0	0	0	0
Rpl12-ps1	ENSMUSG00000080054	0	0	0	0	0	0	0	0	0	0	0	0	0	0	0	0
n-R5s210	ENSMUSG00000095944	0	0	0	0	0	0	0	0	0	0	0	0	0	0	0	0
Vwa3b	ENSMUSG00000050122	0	0	0	0	0	0	0	0	0	0	0	0	0	0	0	0
Gm37020	ENSMUSG00000103603	0	0	0	0	0	0	0	0	0	0	0	0	0	0	0	0
Cnga3	ENSMUSG00000026114	0	0	0	0	0	0	0	0	0	0	0	0	0	0	0	0
1700074A21Rik	ENSMUSG00000102231	0	0	0	0	0	0	0	0	0	0	0	0	0	0	0	0
Inpp4a	ENSMUSG00000026113	0.927802	0.82684	0.847608	0.936799	0.41147	0.402387	0.384612	0.410656	22.0599	22.3108	21.8653	21.2327	25.357	25.0479	25.7568	25.4705
4930439A04Rik	ENSMUSG00000086064	0	0	0	0	0	0	0	0	0	0	0	0	0	0	0	0
Gm37135	ENSMUSG00000102879	0	0	0	0	0	0	0	0	0	0	0	0	0	0	0	0
Coa5	ENSMUSG00000026112	39.6418	40.2504	39.8267	38.7742	32.347	33.4382	32.7253	33.2801	9.13333	9.71194	9.12196	9.23017	15.3143	16.1465	14.9437	16.2968
Unc50	ENSMUSG00000026111	88.9389	90.8302	94.953	91.2054	98.9891	98.642	103.003	103.627	40.5052	42.4912	42.8945	43.6384	22.3706	22.1081	21.2895	23.239
Mgat4a	ENSMUSG00000026110	2.65079	2.76165	2.96497	2.9445	1.08059	1.00623	0.989913	0.974808	1.00019	1.21924	1.00718	1.03415	0.44805	0.255652	0.427555	0.406385
4930594C11Rik	ENSMUSG00000103948	0	0	0	0	0	0	0	0	0	0	0	0	0	0	0	0
Gm43213	ENSMUSG00000087233	0	0	0	0	0	0	0	0	0	0	0	0	0	0	0	0
2010300C02Rik	ENSMUSG00000026090	35.6145	36.4085	35.4147	34.9418	16.0132	15.9069	16.4875	15.6673	6.51821	6.52119	6.62285	6.86773	3.30093	3.49034	3.00636	2.7151
4930556I23Rik	ENSMUSG00000089767	0.347175	0.171463	0.0619467	0.308575	0.211237	0.0697081	0	0	0	0.0849113	0	0	0	0	0	0
4930470B04Rik	ENSMUSG00000104365	0	0	0	0	0	0	0	0	0	0	0	0	0	0	0	0
Gm19863	ENSMUSG00000102650	0	0	0	0	0	0	0	0	0	0	0	0	0	0	0	0
Tsga10	ENSMUSG00000060771	1.60465	1.561	1.68212	1.62073	0.99853	0.9739	1.05286	0.932186	1.38292	1.58323	1.53567	1.50514	0.799071	0.910215	1.01343	0.866255
Gm26805	ENSMUSG00000097268	0	0	0	0	0	0	0	0	0	0	0.0164612	0.0162348	0	0	0	0
Lipt1	ENSMUSG00000037216	1.95903	1.65416	1.89434	1.85356	2.61462	2.66461	3.11554	2.43344	6.51215	6.53788	6.07408	5.99053	4.24727	4.80061	4.31703	4.38147
Mitd1	ENSMUSG00000026088	4.26971	4.25212	4.50846	4.90334	7.62994	7.45499	8.1519	7.84406	14.3963	14.6943	13.8044	14.0852	5.37384	6.02059	6.01371	5.96569
Mrpl30	ENSMUSG00000026087	15.408	14.5448	14.4739	16.1553	14.7285	14.9684	15.3242	15.4578	43.5839	44.3518	43.9291	44.8328	28.7833	29.0606	29.1057	28.243
Lyg2	ENSMUSG00000061584	0.290666	0.362007	0.338242	0.417852	0	0	0	0	0	0	0	0	0	0	0	0
Gm15457	ENSMUSG00000087374	0	0	0	0	0	0	0	0	0	0	0	0	0	0	0	0
Lyg1	ENSMUSG00000026085	0	0	0	0	0	0	0	0	0	0	0	0	0	0	0	0
Gm23409	ENSMUSG00000089141	0	0	0	0	0	0	0	0	0	0	0	0	0	0	0	0
Txndc9	ENSMUSG00000058407	10.3491	10.6006	10.5233	10.759	11.9899	11.9077	11.8324	11.8951	13.414	14.0346	13.4141	13.4352	8.52932	8.41782	8.14834	8.21639
Eif5b	ENSMUSG00000026083	3.19611	3.33749	3.36124	3.24591	5.33669	5.23929	5.32112	5.39973	7.95666	8.43454	8.45653	8.31965	11.2383	11.0953	10.8993	11.0772
Rev1	ENSMUSG00000026082	8.00093	8.44787	8.40257	8.67933	6.38642	6.78456	6.95791	7.48487	1.56781	1.50329	1.54986	1.43911	3.15054	3.22317	3.44685	3.44808
Gm37062	ENSMUSG00000103804	0	0.136975	0.0989733	0	0	0	0	0	0	0	0	0	0	0	0	0
Gm5099	ENSMUSG00000102716	0	0	0	0	0	0	0	0	0	0	0	0	0	0	0	0
Aff3	ENSMUSG00000037138	1.30508	1.39974	1.60573	1.45949	4.23108	4.2357	4.52259	4.6427	0.23742	0.278699	0.244538	0.256248	0.481943	0.615959	0.503697	0.547713
Gm16150	ENSMUSG00000085391	0	0	0	0	0.0432356	0.171213	0	0.0943549	0	0	0	0	0	0	0	0
Gm16151	ENSMUSG00000085280	0	0	0	0	0.0617071	0.06109	0.202702	0.134666	0	0.0744137	0	0.0784809	0	0	0	0
Gm16152	ENSMUSG00000087131	0	0.0172728	0.0374421	0	0.574545	0.2528	0.419405	0.441171	0	0	0	0	0.0258302	0.0254238	0	0.0538849
Gm34727	ENSMUSG00000102984	0	0	0	0	0	0	0	0	0	0	0	0	0	0	0	0
Gm38135	ENSMUSG00000102541	0	0	0	0	0	0	0	0	0	0	0	0	0	0	0	0
2610300A13Rik	ENSMUSG00000103531	0	0	0	0	0	0	0	0	0	0	0	0	0	0	0	0
Lonrf2	ENSMUSG00000048814	1.33688	1.27896	1.21606	1.21151	0.00568823	0.0112627	0	0	4.34388	4.52044	4.0051	4.36961	8.49279	8.49507	8.34935	8.38315
Chst10	ENSMUSG00000026080	0.758344	0.730337	0.727785	0.808836	0.131832	0.140302	0.122699	0.111484	0.00800276	0	0.00425014	0	0.664103	0.653653	0.635543	0.575858
Gm37707	ENSMUSG00000103647	0	0	0	0	0	0	0	0	0	0	0	0	0	0	0	0
Gm6621	ENSMUSG00000102447	0	0	0	0	0	0	0	0	0	0	0	0	0	0	0	0
Nms	ENSMUSG00000067604	0	0	0	0	0	0	0	0	0	0	0	0	0	0	0	0
Pdcl3	ENSMUSG00000026078	7.24248	7.5104	7.58924	7.67554	5.57023	5.45901	5.68987	5.3846	11.2107	12.2172	11.3894	11.2447	8.74679	9.20096	8.89262	9.56124
Gm37309	ENSMUSG00000103046	0	0	0	0	0	0	0	0	0	0	0	0	0	0	0	0
Gm37821	ENSMUSG00000104188	0	0	0	0	0	0	0	0	0	0	0	0	0	0	0	0
Gm37091	ENSMUSG00000103182	0	0	0	0	0	0	0	0	0	0	0	0	0	0	0	0
Mir6349	ENSMUSG00000098833	0	0	0	0	0	0	0	0	0	0	0	0	0	0	0	0
Npas2	ENSMUSG00000026077	5.13335	5.3177	5.30018	4.9269	0.386819	0.431838	0.477624	0.359222	2.00843	1.67731	1.54955	1.4759	1.19883	1.47496	1.32604	1.51097
Gm20428	ENSMUSG00000092553	0	0	0	0	0	0	0	0	0	0	0	0	0	0	0	0
Gm3617	ENSMUSG00000092563	0	0	0	0	0	0	0	0	0	0	0	0	0	0	0	0
Rpl31	ENSMUSG00000073702	50.0472	49.2036	48.1529	48.5343	25.6467	26.9169	27.5367	26.1986	177.203	177.87	175.492	179.113	106.642	108.337	102.004	100.329
Tbc1d8	ENSMUSG00000003134	6.03652	6.21923	6.26396	6.02284	2.63424	2.89849	2.60421	2.87441	2.96976	3.12222	3.13497	3.39817	3.66353	3.67782	3.61883	3.41151
Gm37265	ENSMUSG00000102607	0	0	0	0	0	0	0	0	0	0	0	0	0	0	0	0
Gm24826_1	ENSMUSG00000065629	0	0	0	0	0	0	0	0	0	0	0	0	0	0	0	0
Gm24826_2	ENSMUSG00000104827	0	0	0	0	0	0	0	0	0	0	0	0	0	0	0	0
Cnot11	ENSMUSG00000003135	11.075	11.2497	11.2436	11.3395	8.73368	9.70349	9.74771	9.64034	1.29643	1.31482	1.29006	1.3152	1.84195	1.5981	2.06769	1.70779
Gm15832	ENSMUSG00000085894	0.141498	0.262061	0.227228	0.0943243	0.215234	0.149157	0.188539	0.187886	1.35883	2.02452	2.24822	2.49104	3.39642	3.18869	3.46782	4.08769
Snord89	ENSMUSG00000077704	0	0	0	0	0	0	0	0	0	0	0	0	0	0	0	0
Rnf149	ENSMUSG00000048234	22.2756	22.7248	23.0534	23.3569	42.1957	42.5578	44.5142	42.6316	13.326	13.9736	13.617	12.9526	21.0984	22.2105	22.1741	21.9892
Gm23722	ENSMUSG00000064936	0	0	0	0	0	0	0	0	0	0	0	0	0	0	0	0
Gm5100	ENSMUSG00000102471	0	0	0	0	0	0	0	0	0	0	0	0	0	0	0	0
Creg2	ENSMUSG00000050967	0.00531981	0.0157641	0.0227812	0.0340441	0	0	0	0	0	0.00780666	0	0.00823334	0.0628645	0.0696096	0.0657021	0.0737677
D930019O06Rik	ENSMUSG00000097083	0	0	0	0	0	0	0	0	0	0	0	0	0	0	0	0
Rfx8	ENSMUSG00000057173	0	0	0	0	0	0	0	0	0	0	0	0	0	0	0	0
Gm3646	ENSMUSG00000091937	0	0	0	0	0	0	0	0	0	0	0	0	0	0	0	0
1700066B17Rik	ENSMUSG00000101634	0.485438	0.62934	0.324814	0.323599	0.184601	0.109653	0.0808529	0.161145	0.134473	0.133568	0.142833	0.328694	0.0896319	0.0882215	0.140517	0.186983
Map4k4	ENSMUSG00000026074	7.93576	7.88403	7.62843	7.82265	0.25413	0.327066	0.333917	0.2773	7.56531	7.61247	7.44575	7.18819	3.68323	3.34593	3.72052	3.41066
4930456G14Rik	ENSMUSG00000102985	0	0	0	0	0	0	0	0	0	0	0	0	0	0	0	0
Il1r2	ENSMUSG00000026073	0	0	0	0	0.0206661	0.0818376	0.0452573	0.0902009	0	0	0	0	0	0	0	0
Gm16894	ENSMUSG00000097899	0	0	0	0	0.23415	0.139085	0.153832	0.153299	0.227423	0.169419	0.0603904	0.0595597	0	0	0	0
Gm37347	ENSMUSG00000102975	0	0	0	0	0	0	0	0	0	0	0	0	0	0	0	0
Il1r1	ENSMUSG00000026072	0.325914	0.266595	0.288948	0.287868	0.0433783	0.0736191	0.0474977	0.0473331	0.361132	0.321337	0.423539	0.378307	0.406196	0.310959	0.345914	0.305996
Gm38070	ENSMUSG00000103560	0	0	0	0	0	0	0	0	0	0	0	0	0	0	0	0
Il1rl2	ENSMUSG00000070942	0	0	0	0	0	0	0	0	0	0	0	0	0	0	0	0
Gm17970	ENSMUSG00000103230	0	0	0	0	0	0	0	0	0	0	0	0	0	0	0	0
Il1rl1	ENSMUSG00000026069	0	0	0	0	0	0	0	0	0	0.00689735	0	0	0	0	0	0
Il18r1	ENSMUSG00000026070	0.820669	0.730892	0.849789	0.825088	0	0	0	0	0	0	0	0	0	0	0	0.0103642
Il18rap	ENSMUSG00000026068	0	0	0	0	0	0.00578148	0	0	0	0	0	0	0	0	0	0
Gm35801	ENSMUSG00000104441	0	0	0	0	0	0	0	0	0	0	0	0	0	0	0	0
Slc9a4	ENSMUSG00000026065	9.68391	9.66977	9.97957	9.92616	0.0918491	0.0454653	0.0402287	0.0501116	0.903255	0.742109	1.06601	1.03967	2.7204	3.10557	3.16946	2.79102
Gm37435	ENSMUSG00000102676	0	0	0	0	0	0	0	0	0	0	0	0	0	0	0	0
Slc9a2	ENSMUSG00000026062	11.3531	11.1638	11.3399	10.8768	19.1678	19.5071	18.7316	18.4572	1.46003	1.63403	1.44159	1.52229	2.35068	2.45535	2.24907	2.38756
Gm37623	ENSMUSG00000103679	0	0	0	0	0	0.0486134	0	0	0	0	0	0	0	0	0	0
Gm37915	ENSMUSG00000103270	0.347778	0.52019	0.287223	0.233158	0.386932	0.371092	0.158879	0.435404	2.40757	1.76436	2.01149	2.0761	0	0	0	0.382738
Mfsd9	ENSMUSG00000041945	5.51325	5.38957	5.44889	5.61059	4.99329	5.33944	5.66125	5.07915	0.177479	0.222675	0.228199	0.127208	0.373568	0.386074	0.566124	0.224051
Tmem182	ENSMUSG00000079588	0	0	0	0	0	0	0	0	0	0	0	0	0	0	0	0
Gm5973	ENSMUSG00000094136	0	0	0	0	0	0	0	0	0	0	0	0	0	0	0	0
4930448I06Rik	ENSMUSG00000104072	0	0	0	0	0	0	0	0	0	0	0	0	0	0	0	0
Gm28634	ENSMUSG00000100185	0	0	0	0	0	0	0	0	0	0	0	0	0	0	0	0
Gm29260	ENSMUSG00000100832	0	0	0	0	0	0	0	0	0.0149695	0	0	0	0.0149667	0	0	0.0156111
Gm5267	ENSMUSG00000100178	0	0	0	0	0	0	0	0	0	0	0	0	0	0	0	0
Gm8176	ENSMUSG00000101877	0	0	0	0	0	0	0	0	0	0	0	0	0	0	0	0
Gm9915	ENSMUSG00000053640	0	0	0	0	0	0	0	0	0	0	0	0	0	0	0	0
Gm29664	ENSMUSG00000101919	0	0	0	0	0	0	0	0	0	0	0	0	0	0	0	0
Gm28175	ENSMUSG00000101299	0	0	0	0	0	0	0	0	0	0	0	0	0.0648117	0	0.0338686	0.0338012
Gm28140	ENSMUSG00000100180	0	0	0	0	0	0	0	0	0	0	0	0	0	0	0	0
Gm37047	ENSMUSG00000103106	0	0	0	0	0	0	0	0	0	0	0	0	0	0	0	0
Pantr1	ENSMUSG00000060424	2.08606	2.11797	2.06989	1.86834	3.68835	4.21188	4.16452	4.28521	4.01622	3.88253	3.82107	3.67851	19.0788	19.0111	18.7842	18.6236
4930420N18Rik	ENSMUSG00000104199	0	0	0	0	0	0	0	0	0	0	0	0	0	0	0	0
Gm20646	ENSMUSG00000093436	0.0567809	0.0747814	0.121578	0.14131	0.299416	0.13681	0.226974	0.175923	0	0	0	0	0	0	0	0
Pou3f3	ENSMUSG00000045515	0.607911	0.591832	0.571224	0.545765	0.920709	0.979997	1.02563	0.964001	3.16609	3.11911	3.37664	3.41142	3.83088	3.89777	3.76074	3.71283
Pantr2	ENSMUSG00000097063	0.979788	1.03693	1.27372	1.19431	1.78844	1.60193	1.02577	1.11514	1.44755	1.43781	0.878595	0.541569	0	0	0	0
Dalir	ENSMUSG00000099784	0	0	0	0	0	0	0	0	0	0	0	0	0	0	0	0
Mrps9	ENSMUSG00000060679	4.11573	4.63741	4.41226	4.28782	5.35734	5.0125	5.31171	4.94987	4.16174	4.62054	4.40283	4.42059	3.38026	3.5396	3.49812	3.37854
Gm23126	ENSMUSG00000077448	0	0	0	0	0	0	0	0	0	0	0	0	0	0	0	0
Gpr45	ENSMUSG00000041907	0.0581982	0.048642	0.043135	0.0572983	0.147089	0.177978	0.137197	0.154555	1.0847	1.06427	0.955433	1.06701	2.77076	2.3822	2.59865	2.66245
Gm24001	ENSMUSG00000089088	0	0	0	0	0	0	0	0	0	0	0	0	0	0	0	0
Tgfbrap1	ENSMUSG00000070939	1.86054	2.07989	1.76739	1.95922	1.71782	1.62593	1.5937	1.75287	0.541031	0.541724	0.481978	0.607898	2.30767	2.31	2.33889	2.17498
Gm28782	ENSMUSG00000100269	0	0	0	0	0	0	0	0	0	0	0	0	0	0	0	0
8430432A02Rik	ENSMUSG00000041878	0	0	0	0	0	0	0	0	0	0	0	0	0	0	0	0
AI597479	ENSMUSG00000010290	15.2644	14.911	15.5393	16.0109	9.65816	9.77607	10.2757	9.99125	3.00415	3.36895	3.36737	3.031	4.71991	4.60476	5.35247	4.80764
Fhl2	ENSMUSG00000008136	0.239136	0.185593	0.384024	0.346151	0.291003	0.288092	0.455197	0.317534	0	0	0	0	4.9453	4.27146	5.24763	4.97401
Gm8210	ENSMUSG00000094497	0	0	0	0	0	0	0	0	0	0	0	0	0	0	0	0
Gm29040	ENSMUSG00000099576	0	0	0	0	0	0	0	0	0	0	0	0	0	0	0	0
Gm29610	ENSMUSG00000099694	0	0	0	0	0	0	0	0	0	0	0	0	0	0	0	0
Gm29041	ENSMUSG00000101923	0	0	0	0	0	0	0	0	0	0	0	0	0	0	0	0
Nck2	ENSMUSG00000066877	26.5552	26.0434	25.3382	24.7315	9.85107	9.79637	9.92405	9.63856	27.0579	26.3208	27.028	26.1384	14.1173	14.7728	15.024	15.5993
Gm37536	ENSMUSG00000103422	0	0	0	0	0	0	0	0	0	0	0	0	0	0	0	0
Gm38228	ENSMUSG00000103945	0	0	0	0	0	0	0	0	0	0	0	0	0	0	0	0
1500015O10Rik	ENSMUSG00000026051	1.36509	1.34839	0.999937	0.842937	2.88518	3.54878	2.87198	2.95743	5.042	4.00646	4.0025	5.39299	3.02463	3.70824	2.88386	3.26556
Gm29155	ENSMUSG00000100764	0	0	0	0	0	0	0.199886	0.199194	0	0	0	0	0	0	0	0
Gm29157	ENSMUSG00000100635	0	0	0	0	0	0	0	0	0	0	0	0	0	0	0	0
Gm29156	ENSMUSG00000100480	0	0	0	0	0	0	0	0	0	0	0	0	0	0	0	0
Uxs1	ENSMUSG00000057363	3.38206	3.2402	2.89935	3.01734	7.37249	7.49789	7.36109	7.22584	1.36188	1.42735	1.56626	1.35778	0.770022	0.767148	0.687007	0.597486
Gm16103	ENSMUSG00000090243	0	0	0	0	0	0	0	0	0	0	0	0	0	0	0	0
Gm19587	ENSMUSG00000100701	0	0	0	0	0	0	0	0	0	0	0	0	0	0	0	0
Gm8241	ENSMUSG00000101395	0	0	0	0	0	0	0	0	0	0	0	0	0	0	0	0
Gm26352	ENSMUSG00000088848	0	0	0	0	0	0	0	0	0	0	0	0	0	0	0	0
Gm24180	ENSMUSG00000095757	0	0	0	0	0	0	0	0	0	0	0	0	0	0	0	0
Tpp2	ENSMUSG00000041763	5.08005	5.32276	5.49025	5.65491	6.12317	5.89538	6.31052	6.35696	1.31581	1.37301	1.39256	1.44805	1.25381	1.22474	1.20617	1.20873
Mettl21c	ENSMUSG00000047343	0	0	0	0	0	0	0	0	0.166997	0.12164	0.141903	0.174939	0	0	0	0
Gm15838	ENSMUSG00000090106	0	0	0	0	0	0	0	0	0	0	0	0	0	0	0	0
Gm8251	ENSMUSG00000091844	0	0	0	0	0	0	0	0	0	0	0	0	0	0	0	0
Tex30	ENSMUSG00000026049	3.80222	3.75569	3.58429	3.9836	5.60958	6.50609	6.23197	6.14335	7.10879	7.06095	7.78835	6.66574	6.78438	6.67762	6.96075	5.93597
Gm29247	ENSMUSG00000101104	0	0	0	0	0	0	0	0	0	0	0	0	0	0	0	0
Kdelc1	ENSMUSG00000026047	6.6143	6.80349	6.43052	6.73059	7.79003	8.31006	8.77275	8.21781	2.84332	3.22552	2.94061	2.60231	2.31911	2.31207	2.23614	2.26291
Bivm	ENSMUSG00000041684	3.18175	3.36349	3.3321	3.77157	2.8406	2.86788	3.0385	3.00751	1.03576	0.983566	1.24522	1.15656	5.66714	5.99239	5.74454	5.9349
Ercc5	ENSMUSG00000026048	6.62234	6.20585	6.39424	6.18922	5.78571	5.98578	6.08922	6.12694	1.36342	1.61426	1.74941	1.65679	3.16254	3.41332	3.2825	3.20772
Mettl21e	ENSMUSG00000046828	0	0	0	0	0	0	0	0	0	0	0	0	0	0	0	0
Gm15833	ENSMUSG00000089703	0	0	0	0	0	0	0	0	0	0	0	0	0	0	0	0
Gm5700	ENSMUSG00000100966	0	0	0	0	0	0	0	0	0	0	0	0	0	0	0	0
Gm28893	ENSMUSG00000100769	0	0	0	0	0	0.0352315	0	0	0	0	0	0	0	0	0	0
Txn-ps1	ENSMUSG00000101567	0	0	0	0	0	0	0	0	0	0	0	0	0	0	0	0
Gulp1	ENSMUSG00000056870	9.11388	8.92569	9.58179	9.86784	9.39079	9.35921	10.0988	9.19365	1.707	1.88531	1.96196	1.90829	2.11424	2.30662	2.36941	2.3647
Gm37626	ENSMUSG00000102319	0	0	0	0	0	0	0	0	0	0	0	0	0	0	0	0
Gm16102	ENSMUSG00000089877	0	0	0	0	0	0	0	0	0	0	0	0	0	0	0	0
4930521E06Rik	ENSMUSG00000101701	0	0	0	0	0	0	0.0477077	0	0	0	0	0	0	0	0	0
Gm38110	ENSMUSG00000103071	0	0	0	0	0	0	0	0	0	0	0	0	0	0	0	0
Gm3489	ENSMUSG00000100434	0	0	0	0	0	0	0	0	0	0	0	0	0	0	0	0
Gm19480	ENSMUSG00000100013	0	0	0	0	0	0	0	0	0	0	0	0	0	0	0	0
Gm3496	ENSMUSG00000101251	0	0	0	0	0	0	0	0	0	0	0	0	0	0	0	0
Gm5268	ENSMUSG00000101937	0	0	0	0	0	0	0	0	0	0	0	0	0	0	0	0
Col3a1	ENSMUSG00000026043	0	0	0	0	0.216918	0.190888	0.118759	0.166563	0.00487699	0	0	0	0	0.00479933	0.00509616	0.010172
AC125167.1	ENSMUSG00000105211	0	0	0	0	0	0	0	0	0	0	0	0	0	0	0	0
Col5a2	ENSMUSG00000026042	0	0.0133485	0	0.00720684	0.0657797	0.0488414	0.0855316	0.071777	0	0	0	0	0	0	0	0.00520534
Gm38211	ENSMUSG00000104476	0	0	0	0	0	0	0	0	0	0	0	0	0	0	0	0
Gm8296	ENSMUSG00000100218	0	0	0	0	0	0	0	0	0	0	0	0	0	0	0	0
Gm7063	ENSMUSG00000100361	0	0	0	0	0	0	0	0	0	0	0	0	0	0	0	0
Gm8304	ENSMUSG00000100894	0	0.0548055	0	0	0	0	0	0	0	0.162844	0	0	0.0819579	0	0	0
Gm23216	ENSMUSG00000095121	0	0	0	0	0	0	0	0	0	0	0	0	0	0	0	0
Gm23974	ENSMUSG00000065255	0	0	0	0	0	0	0	0	0	0	0	0	0	0	0	0
Gm8307	ENSMUSG00000100843	0	0	0	0	0	0	0	0	0	0	0	0	0	0	0	0
Gm23984	ENSMUSG00000087764	0	0	0	0	0	0	0	0	0	0	0	0	0	0	0	0
Wdr75	ENSMUSG00000025995	5.79286	6.08122	6.31502	6.19972	4.49833	4.20639	4.33517	4.88211	3.36085	2.98888	2.62545	3.24435	5.85106	5.55709	5.19636	5.73621
Gm28906	ENSMUSG00000099850	0	0	0	0	0	0	0	0	0	0	0.0285827	0.0281896	0	0	0	0
Gm5526	ENSMUSG00000084817	0	0	0	0	0	0	0	0	0	0	0	0	0	0	0	0
Gm5269	ENSMUSG00000098549	0	0	0	0	0	0	0	0	0	0	0	0	0	0	0	0
Gm18303	ENSMUSG00000099381	0	0	0	0	0	0	0	0	0	0	0	0	0	0	0	0
Slc40a1	ENSMUSG00000025993	0	0	0	0	0.128306	0.138571	0.197965	0.120913	0	0	0	0	0.984029	0.94764	1.01365	0.915637
Gm9496	ENSMUSG00000099946	0	0	0	0	0	0	0	0	0	0	0	0	0	0	0	0
Rpl23a-ps1	ENSMUSG00000070896	0	0	0	0	0	0	0	0	0	0	0	0	0	0	0	0
Gm3852	ENSMUSG00000090682	0	0	0	0	0	0	0	0	0	0	0	0	0	0	0	0
Stk-ps2	ENSMUSG00000044457	0	0	0	0	0	0	0	0	0	0	0	0	0	0	0	0
Gm18849	ENSMUSG00000099432	0	0	0	0	0	0	0	0	0	0	0	0	0	0	0	0
Dnah7b	ENSMUSG00000041144	0.0243266	0.020825	0.0138899	0.013838	0.0157881	0.0253991	0.0172875	0.0258413	0	0.0023799	0	0.00250997	0	0	0	0
n-R5s211	ENSMUSG00000096047	0	0	0	0	0	0	0	0	0	0	0	0	0	0	0	0
Gm8326	ENSMUSG00000101262	0.0165914	0.0327767	0.0532874	0.0176961	0	0.039976	0.0663217	0.0220306	0.122561	0.0486947	0.156217	0.12839	0.147046	0.096488	0.281753	0.127815
Dnah7c	ENSMUSG00000101337	0.00257105	0.00507918	0.00275253	0.00548448	0.00625737	0.015487	0.0102774	0.0238975	0.0037985	0	0	0	0	0	0	0
Slc39a10	ENSMUSG00000025986	4.80064	4.66837	4.50203	5.30172	1.19036	1.27453	1.25382	1.16477	3.3067	3.5887	3.17022	3.5051	2.42655	2.55068	2.59353	2.48188
Gm28151	ENSMUSG00000100213	0	0	0	0	0	0	0	0	0	0	0	0	0	0	0	0
Gm37393	ENSMUSG00000103129	0	0	0	0	0	0	0	0	0	0	0	0	0	0	0	0
Gm28527	ENSMUSG00000100160	0	0	0	0	0	0	0	0	0	0	0	0	0	0	0	0
Gm28825	ENSMUSG00000101921	0	0	0	0	0	0	0	0	0	0	0	0	0	0	0	0
Gm28826	ENSMUSG00000101447	0	0	0	0	0	0	0.0884743	0	0	0	0	0	0	0	0	0
Gm4852	ENSMUSG00000081185	0	0	0	0	0	0	0	0	0	0	0	0	0	0	0	0
Gm38090	ENSMUSG00000103246	0	0	0	0	0	0	0	0	0	0	0	0	0	0	0	0
Mir6350	ENSMUSG00000098876	0	0	0	0	0	0	0	0	0	0	0	0	0	0	0	0
Gm18117	ENSMUSG00000100530	0	0	0	0	0	0	0	0	0	0	0	0	0	0	0	0
Gm37196	ENSMUSG00000104067	0	0	0	0	0	0	0	0	0	0	0	0	0	0	0	0
Gm8337	ENSMUSG00000100033	0	0	0	0	0	0	0	0	0	0	0	0	0	0	0	0
Gm22419	ENSMUSG00000094968	0	0	0	0	0	0	0	0	0	0	0	0	0	0	0	0
Gm23829	ENSMUSG00000088017	0	0	0	0	0	0	0	0	0	0	0	0	0	0	0	0
Gm19206	ENSMUSG00000101996	0	0	0	0	0	0	0	0	0	0	0	0	0	0	0	0
Gm5974	ENSMUSG00000096973	0	0	0	0	0	0	0	0	0	0	0	0	0	0	0	0
Gm23240	ENSMUSG00000064943	0	0	0	0	0	0	0	0	0	0	0	0	0	0	0	0
Gm28830	ENSMUSG00000100866	0	0	0	0	0	0	0	0	0	0	0	0	0	0	0	0
Gm8354	ENSMUSG00000101721	0	0	0	0	0	0	0	0	0	0	0	0	0	0	0	0
Gm19124	ENSMUSG00000099376	0	0	0	0	0	0	0	0	0	0	0	0	0	0	0	0
Gm8357	ENSMUSG00000097883	0	0	0	0	0	0	0	0	0	0	0	0	0	0	0	0
Gm22693	ENSMUSG00000092790	0	0	0	0	0	0	0	0	0	0	0	0	0	0	0	0
Gm28740	ENSMUSG00000099698	0	0	0	0	0	0	0	0	0	0	0	0	0	0	0	0
Gm8367	ENSMUSG00000099454	0	0	0	0	0	0	0	0	0	0	0	0	0	0	0	0
C230029F24Rik	ENSMUSG00000051616	0	0	0	0	0	0	0	0	0	0	0	0	0	0	0	0
Gm6757	ENSMUSG00000099627	0	0	0	0	0	0	0	0	0	0	0	0	0	0	0	0
Gm3605	ENSMUSG00000099577	0	0	0	0	0	0	0	0	0	0	0	0	0	0	0	0
Gm28388	ENSMUSG00000099882	0	0	0	0	0	0	0	0	0	0	0	0	0	0	0	0
Gm8384	ENSMUSG00000101760	0	0	0	0	0	0	0	0	0	0	0	0	0	0	0	0
4933411E06Rik	ENSMUSG00000099608	0	0	0	0	0	0	0	0	0	0	0	0	0	0	0	0
Gm8391	ENSMUSG00000099864	0	0	0	0	0	0	0	0	0	0	0	0	0	0	0	0
Gm27330	ENSMUSG00000098249	0	0	0	0	0	0	0	0	0	0	0	0	0	0	0	0
Gm29665	ENSMUSG00000100451	0	0	0	0	0	0	0	0	0	0	0	0	0	0	0	0
Gm20118	ENSMUSG00000099941	0	0	0	0	0	0	0	0	0	0	0	0	0	0	0	0
Gm25843	ENSMUSG00000084531	0	0	0	0	0	0	0	0	0	0	0	0	0	0	0	0
Gm28321	ENSMUSG00000100816	0	0	0	0	0	0	0	0	0	0	0	0	0	0	0	0
Tmeff2	ENSMUSG00000026109	0.246392	0.262465	0.336195	0.288562	0.099944	0.145507	0.0965606	0.0962259	0	0	0	0	1.413	1.04658	1.15606	1.31008
Gm28322	ENSMUSG00000100671	0	0	0	0	0	0	0	0	0	0	0	0	0	0	0	0
Gm25736	ENSMUSG00000092906	0	0	0	0	0	0	0	0	0	0	0	0	0	0	0	0
Gm28319	ENSMUSG00000101242	0	0	0	0	0	0	0	0	0	0	0	0	0	0	0	0
Gm28320	ENSMUSG00000099924	0	0	0	0	0	0	0	0	0	0	0	0	0	0	0	0
Gm29325	ENSMUSG00000099625	0	0	0	0	0	0	0	0	0	0	0	0	0	0	0	0
9330175M20Rik	ENSMUSG00000101799	0	0	0.0135933	0	0	0	0	0	0	0	0	0	0	0	0	0
Sdpr	ENSMUSG00000045954	2.14252	2.27345	2.35053	2.29649	2.16837	1.8528	1.97858	2.23931	1.99012	2.08568	1.98069	1.8057	33.8726	31.5045	34.6811	35.0043
Gm5253	ENSMUSG00000099741	0	0	0	0	0	0	0	0	0	0	0	0	0	0	0	0
1700072G22Rik	ENSMUSG00000101702	0	0	0	0	0	0	0	0	0	0	0	0	0	0	0	0
Nabp1	ENSMUSG00000026107	1.47999	1.4522	1.59495	1.61512	1.33583	1.58224	1.34515	1.40556	0.716784	0.66162	0.676752	0.697782	0.687693	0.548622	0.696038	0.739956
Gm17767	ENSMUSG00000099413	0	0	0	0.00868571	0.584674	0.735798	0.705304	0.551474	0	0	0	0	0	0	0	0
Gm37535	ENSMUSG00000103424	0	0	0	0	0	0	0	0	0	0	0	0	0	0	0	0
Gm28055	ENSMUSG00000101741	0	0	0	0	0	0	0	0	0	0	0	0	0	0	0	0
Myo1b	ENSMUSG00000018417	0.135112	0.172014	0.128577	0.0960723	0.0548057	0.159156	0.100017	0.103657	0	0	0	0	0.337066	0.432164	0.435716	0.407093
Gm29453	ENSMUSG00000101724	0	0	0	0	0	0	0	0	0	0	0	0	0	0	0	0
Gm28323	ENSMUSG00000100313	0	0	0	0	0	0	0	0	0	0	0	0	0	0	0	0
Gm8419	ENSMUSG00000100696	0	0	0	0	0	0	0	0	0	0	0	0	0	0	0	0
Gm27607	ENSMUSG00000099135	0	0	0	0	0	0	0	0	0	0	0	0	0	0	0	0
Gm8420	ENSMUSG00000072324	0	0	0	0	0	0	0	0	0	0	0	0	0	0	0	0
Stat4	ENSMUSG00000062939	0.0167371	0.0165322	0.0179185	0	0.0305508	0.0201635	0.0334521	0.0555602	0	0	0	0	0	0	0	0
Gm28177	ENSMUSG00000101628	0	0.0362474	0.0491083	0.00978494	0.0446555	0.0221045	0	0	0.0271079	0.0134627	0.0143966	0.0709927	0	0.0266762	0	0
Gm3940	ENSMUSG00000078291	0	0	0	0	0	0	0	0	0	0	0	0	0	0	0	0
Gm45679	ENSMUSG00000109599	1.85556	1.64136	1.71968	1.77233	1.44917	1.76832	1.8451	1.58129	5.6465	4.9176	4.56334	5.31497	0.0818178	0.0402652	0.171022	0
Stat1	ENSMUSG00000026104	7.38815	6.9779	7.15774	7.15043	2.23654	2.17572	2.20587	2.36778	3.90796	3.79466	4.00062	3.70561	5.61831	4.93315	5.39315	5.42458
Gm18301	ENSMUSG00000099569	0	0	0	0	0	0	0	0	0	0	0	0	0	0	0	0
Gls	ENSMUSG00000026103	29.5666	29.4769	29.9118	30.3967	26.7586	26.574	27.3356	27.8438	7.75142	7.71189	8.04083	8.23331	10.2231	10.1999	10.741	10.3914
Gm5975	ENSMUSG00000099648	0	0	0	0	0	0	0	0	0	0	0	0	0	0	0	0
Gm23460	ENSMUSG00000065192	0	0	0	0	0	0	0	0	0	0	0	0	0	0	0	0
Nab1	ENSMUSG00000002881	9.17557	9.03206	9.43402	8.90142	5.92424	6.30297	6.19199	6.08658	1.06254	1.21775	1.46345	1.162	2.17137	2.02229	2.14737	2.00915
Gm5976	ENSMUSG00000097833	0	0	0	0	0	0	0	0	0	0	0	0	0	0	0	0
Rps27a-ps1	ENSMUSG00000101501	0	0	0	0	0	0	0	0	0	0	0	0	0	0	0	0
Gm553	ENSMUSG00000100120	0	0	0	0	0	0	0	0	0	0	0	0	0	0	0	0
Gm28178	ENSMUSG00000099878	0	0	0	0	0	0	0	0	0	0	0	0	0	0	0	0
Gm5527	ENSMUSG00000100007	0	0	0	0	0	0	0	0	0	0	0	0	0	0	0	0
Nemp2	ENSMUSG00000043015	0.874395	0.832041	0.965521	0.957028	0.690792	0.617701	0.725894	0.729457	0.568139	0.671805	0.689669	0.616415	0.263729	0.266235	0.247363	0.331512
Gm37242	ENSMUSG00000103630	0	0	0	0	0	0	0	0	0	0	0	0	0	0	0	0
Mfsd6	ENSMUSG00000041439	34.9131	34.467	34.0845	33.4044	37.8515	37.599	36.9044	37.4203	3.89105	4.03927	3.81216	3.7818	6.66408	7.16054	6.65665	6.57748
Gm29670	ENSMUSG00000100302	0	0	0	0	0	0	0	0	0	0	0	0	0	0	0	0
Gm28650	ENSMUSG00000100230	0	0	0	0	0	0	0	0	0	0	0	0	0	0	0	0
Inpp1	ENSMUSG00000026102	18.89	18.8224	18.4781	18.5	17.7134	17.5241	17.9252	17.0638	11.1752	10.7982	10.949	10.4646	10.447	10.0857	9.72601	10.0699
Hibch	ENSMUSG00000041426	11.2996	11.8606	11.6396	12.3796	7.70413	7.86845	8.47136	7.41335	9.29429	8.99654	8.23724	8.64072	3.68939	3.78669	3.71159	3.58073
Gm16107	ENSMUSG00000089802	0	0	0	0	0	0	0	0	0	0	0	0	0	0	0	0
1700019D03Rik	ENSMUSG00000043629	1.62389	1.53749	1.72249	1.66018	0.118384	0.180307	0.169511	0.17886	3.18413	3.00896	3.05327	3.20816	3.20563	3.40543	3.92798	3.71262
Mstn	ENSMUSG00000026100	0	0	0	0	0.39358	0.173175	0.319227	0.429463	0	0	0	0	0	0	0	0
Gm24349	ENSMUSG00000089334	0	0	0	0	0	0	0	0	0	0	0	0	0	0	0	0
1700019A02Rik	ENSMUSG00000060715	0	0	0	0	0	0	0	0	0	0	0	0	0	0	0	0
Pms1	ENSMUSG00000026098	1.39105	1.47891	1.6086	1.48367	0.633168	0.703591	0.778191	0.669745	0.219635	0.218157	0.208294	0.205429	0.611723	0.710166	0.696712	0.793489
Gm28777	ENSMUSG00000100763	0	0	0	0	0	0.0729655	0.0807018	0	0	0	0	0	0	0	0	0
Ormdl1	ENSMUSG00000026097	12.9928	12.7047	13.2619	13.8653	13.8188	13.4734	14.0038	15.0604	9.74522	9.69982	10.9879	10.8368	3.96237	4.18002	4.05628	4.16478
Gm28778	ENSMUSG00000100679	0.165111	0.203863	0.441912	0.044026	0	0.149184	0	0.16443	0	0	0	0	0	0	0	0
Osgepl1	ENSMUSG00000026096	5.05522	4.76426	5.10166	5.00387	4.06689	4.20403	4.37584	4.58466	1.2305	1.1758	1.05883	1.00347	3.35597	3.34914	3.27145	3.21621
Gm28551	ENSMUSG00000099913	0.0515643	0.0407466	0.0772855	0.0769965	0.100397	0.223634	0.247345	0.287569	0	0	0	0	0.502703	0.614742	0.780131	1.08048
Gm18800	ENSMUSG00000101838	0	0	0.0263003	0.052404	0.0298945	0.0295955	0	0	0	0	0	0	0	0	0	0
Asnsd1	ENSMUSG00000026095	14.9065	14.3702	14.8377	15.2035	17.9719	19.1089	19.0055	19.0372	4.53215	4.89251	4.39593	4.71926	9.21181	9.50751	9.18807	9.24054
Gm28779	ENSMUSG00000100267	0	0	0	0	0	0	0	0	0	0	0	0	0	0	0	0
Gm6799	ENSMUSG00000099450	0	0	0	0	0	0	0	0	0	0	0	0	0	0	0	0
Gm6801	ENSMUSG00000100069	0	0	0	0	0	0	0	0	0	0	0	0	0	0	0	0
Dnah7a	ENSMUSG00000096141	0.0812168	0.0802229	0.103253	0.0974524	0	0	0.0135272	0	0	0	0	0	0	0	0	0
Gm25240	ENSMUSG00000092657	0	0	0	0	0	0	0	0	0	0	0	0	0	0	0	0
Stk17b	ENSMUSG00000026094	1.56455	1.50653	1.69606	1.86813	0.34725	0.29636	0.367116	0.365844	0.43613	0.404315	0.509568	0.350268	0.188954	0.171674	0.15191	0.227411
Gm37863	ENSMUSG00000102405	0	0	0	0	0	0	0	0	0	0	0	0	0	0	0	0
Hecw2	ENSMUSG00000042807	0.322853	0.252155	0.251863	0.269607	0.00913667	0.0030151	0.00666957	0.00664645	0.916999	0.943882	0.993645	1.01096	0.683922	0.589469	0.660701	0.759643
Mir7681	ENSMUSG00000098443	0	0	0	0	0	0	0	0	0	0	0	0	0	0	0	0
Gm24251	ENSMUSG00000087949	0	0	0	0	0	0	0	0	0	0	0	0	0	0	0	0
Gm37633	ENSMUSG00000102868	0	0	0	0	0	0	0	0	0	0	0	0	0	0	0	0
Gm25829	ENSMUSG00000094013	0	0	0	0	0	0	0	0	0	0	0	0	0	0	0	0
Ccdc150	ENSMUSG00000025983	0	0	0	0	0.0942382	0.023324	0.128985	0.111399	0	0	0	0	0	0	0	0
Gtf3c3	ENSMUSG00000041303	10.8427	10.684	11.0656	10.8909	10.264	9.97908	10.7566	10.929	56.5819	58.0645	60.4919	60.4744	33.1302	33.0489	34.0671	34.6075
Gm34066	ENSMUSG00000109809	0	0	0	0	0	0	0	0	0	0	0	0	0	0	0	0
Pgap1	ENSMUSG00000073678	0.170911	0.189922	0.238521	0.253905	0.315684	0.323558	0.341597	0.4782	0.00450904	0	0	0	0.184836	0.141992	0.193179	0.178688
Gm36955	ENSMUSG00000104136	0	0	0	0	0	0	0	0	0	0	0	0	0	0	0	0
Gm19637	ENSMUSG00000101130	0	0	0	0	0	0	0	0	0	0	0	0	0	0	0	0
Ankrd44	ENSMUSG00000052331	0.274624	0.339737	0.353952	0.346941	0.152493	0.179877	0.149212	0.127452	0.535725	0.602547	0.594134	0.548824	1.04762	1.01175	1.00435	0.969485
4930444A19Rik	ENSMUSG00000101674	0	0	0	0	0	0	0	0	0	0	0	0	0	0	0	0
Gm37370	ENSMUSG00000102503	0	0	0	0	0	0	0	0	0	0	0	0	0	0	0	0
Gm24053	ENSMUSG00000089245	0	0	0	0	0	0	0	0	0	0	0	0	0	0	0	0
A130048G24Rik	ENSMUSG00000102642	0	0	0	0	0	0	0	0	0	0	0	0	0	0	0	0
Sf3b1	ENSMUSG00000025982	36.9312	37.1683	37.5642	37.8057	40.5412	40.8398	39.9752	40.7028	14.862	14.9722	14.8393	15.1195	24.2993	24.0869	25.1575	24.8053
E330011M16Rik	ENSMUSG00000103030	0	0	0	0	0	0	0	0	0	0	0	0	0	0	0	0
Coq10b	ENSMUSG00000025981	15.5564	15.4584	15.3934	16.0537	8.10005	9.14531	8.7198	9.55854	6.51928	7.57293	7.65811	8.10259	4.14282	4.10482	3.86798	4.35002
Gm17971	ENSMUSG00000101122	0	0	0	0	0	0	0	0	0	0	0	0	0	0	0	0
Hspd1	ENSMUSG00000025980	56.1349	54.8664	57.9963	55.5557	53.2809	54.6836	53.6997	55.5492	28.1763	28.2926	28.3498	27.3904	26.9028	27.7276	27.0947	27.8533
Hspe1	ENSMUSG00000073676	22.4666	23.082	22.6168	23.4232	23.3535	24.0999	23.0816	22.5346	50.828	50.2279	50.4347	53.9938	38.544	39.5995	40.5893	40.1359
Gm5147	ENSMUSG00000100736	0	0	0	0	0	0	0	0	0	0	0	0	0	0	0	0
Gm16581	ENSMUSG00000089670	0	0	0	0	0	0	0	0	0	0	0	0	0	0	0	0
Mob4	ENSMUSG00000025979	24.0235	24.0567	24.9492	26.3814	15.1135	15.1376	15.9781	16.1481	18.4924	18.3561	20.479	19.7095	25.0298	24.2248	25.4361	26.8546
Gm6822	ENSMUSG00000061863	0	0	0	0	0	0	0	0	0	0	0	0	0	0	0	0
Rftn2	ENSMUSG00000025978	0	0	0	0	0.0470134	0.0199471	0.0294161	0.0293141	0.587093	0.607439	0.632252	0.649182	0.635896	0.617866	0.698682	0.518717
Gm10561	ENSMUSG00000097649	0	0	0	0	0	0	0	0	0	0	0	0	0	0	0	0
Mars2	ENSMUSG00000046994	0.728737	0.705649	0.703386	0.813978	0.939162	0.943596	0.810448	0.838116	0.0296713	0.0294716	0.0405205	0.0266421	0.550934	0.579806	0.53151	0.632122
Boll	ENSMUSG00000025977	0	0	0	0	0	0	0	0	0	0	0	0	0	0	0	0
Gm8292	ENSMUSG00000100215	0	0	0	0	0	0	0	0	0	0	0	0	0	0	0	0
Gm29138	ENSMUSG00000101945	0	0	0	0	0	0	0	0	0	0	0	0	0	0	0	0
Gm8531	ENSMUSG00000101085	0	0	0	0	0	0	0	0	0	0	0	0	0	0	0	0
Plcl1	ENSMUSG00000038349	0.14537	0.114873	0.0778155	0.144712	0.0530698	0.0467014	0.0645662	0.0386055	0.114545	0.135106	0.068437	0.104993	0.722926	0.944037	0.912654	0.88844
Gm38056	ENSMUSG00000102145	0	0	0	0	0	0	0	0	0	0	0	0	0	0	0	0
Gm6644	ENSMUSG00000100309	0	0	0	0	0	0	0	0	0	0	0	0	0	0	0	0
Gm37382	ENSMUSG00000102831	0	0	0	0	0	0	0	0	0	0	0	0	0	0	0	0
9130227L01Rik	ENSMUSG00000099950	0	0	0	0	0	0	0	0	0	0	0	0	0	0	0	0
Gm36986	ENSMUSG00000102491	0	0	0	0	0	0	0	0	0	0	0	0	0	0	0	0
1700003I22Rik	ENSMUSG00000100372	0	0	0	0	0	0	0	0	0	0	0	0	0	0	0	0
Gm28900	ENSMUSG00000100944	0	0	0	0	0	0	0	0	0	0	0	0	0	0	0	0
Gm28240	ENSMUSG00000101332	0	0	0	0	0	0	0	0	0	0	0	0	0	0	0	0
Hsfy2	ENSMUSG00000045336	0	0	0	0	0	0	0	0	0	0	0	0	0	0	0	0
Satb2	ENSMUSG00000038331	0	0	0	0.0050914	0.0058089	0	0	0	0	0	0	0	0	0	0	0
9130024F11Rik	ENSMUSG00000087022	0	0	0	0	0	0	0	0	0	0	0	0	0	0	0	0
Gm4081	ENSMUSG00000104310	0	0	0	0	0	0	0	0	0	0	0	0	0	0	0	0
Gm23943	ENSMUSG00000094128	0	0	0	0	0	0	0	0	0	0	0	0	0	0	0	0
1700126A01Rik	ENSMUSG00000099945	0	0	0	0	0	0	0	0	0	0	0	0	0	0	0	0
BC055402	ENSMUSG00000101429	0	0	0	0	0.0119451	0.0236513	0.0130795	0.0521367	0	0	0	0	0	0	0	0
Gm5254	ENSMUSG00000101129	0	0	0	0	0	0	0	0	0	0	0	0	0	0	0	0
4930558J18Rik	ENSMUSG00000097519	0	0	0	0	0	0	0	0	0	0	0	0	0	0	0	0
1700066M21Rik	ENSMUSG00000038323	3.64596	2.57239	3.50654	3.26908	2.69373	2.47372	3.00293	3.05902	1.30225	1.1759	1.02169	1.31768	1.56832	1.79121	2.07209	1.91364
Tyw5	ENSMUSG00000048495	6.55445	5.88152	6.46116	6.40008	4.4795	4.72665	4.61276	4.41291	4.14281	3.53918	3.94765	4.08981	5.48861	5.2848	6.19955	5.3338
9430016H08Rik	ENSMUSG00000025971	3.87188	4.03245	4.18437	3.85632	4.24383	4.17933	3.89067	4.15673	4.54383	4.64758	4.78322	5.01493	5.55703	5.13688	4.45128	4.92192
Gm22371	ENSMUSG00000077776	0	0	0	0	0	0	0	0	0	0	0	0	0	0	0	0
Gm24014	ENSMUSG00000088353	0	0	0	0	0	0	0	0	0	0	0	0	0	0	0	0
Gm8581	ENSMUSG00000101826	0	0	0	0	0	0	0	0	0	0	0	0	0	0	0	0
Gm37373	ENSMUSG00000102685	0	0	0	0	0	0	0	0	0	0	0	0	0	0	0	0
Gm17929	ENSMUSG00000101151	0	0	0	0	0	0	0	0	0	0	0	0	0	0	0	0
Spats2l	ENSMUSG00000038305	1.47085	1.48469	1.62212	1.62036	0.299127	0.296136	0.359751	0.321048	0.625123	0.544041	0.588102	0.648616	3.11907	2.99382	2.97369	3.01123
Gm17234	ENSMUSG00000091283	0	0	0	0	0	0	0	0	0	0	0	0	0	0	0	0
Kctd18	ENSMUSG00000054770	1.03419	0.958023	1.0068	1.07733	0.658593	0.593908	0.560488	0.651044	0.882716	1.04191	1.00066	0.949577	0.387847	0.366162	0.40949	0.379779
Sgol2a	ENSMUSG00000026039	0.229622	0.213851	0.126427	0.209924	0.0399178	0.0316149	0.0874174	0.0435572	0	0	0	0	0.910946	0.867996	0.881167	0.72779
Aox1	ENSMUSG00000063558	0.115592	0.0810289	0.0918151	0.0835177	0	0	0	0.00990238	0.352571	0.366614	0.351084	0.444361	0.00550788	0	0	0
Aox3	ENSMUSG00000064294	0.0875383	0.113772	0.147974	0.122851	0.0784916	0.0832572	0.116641	0.0978833	0	0.00676103	0	0	1.82389	1.79519	1.96312	1.82434
Gm24548	ENSMUSG00000089275	0	0	0	0	0	0	0	0	0	0	0	0	0	0	0	0
Aox4	ENSMUSG00000038242	0.122874	0.151713	0.137028	0.120134	0.155755	0.209708	0.163724	0.285525	0.00756399	0.0150262	0.032137	0.0237712	0	0	0	0
Gm15759	ENSMUSG00000089822	0.191476	0.0945664	0.121131	0.167093	0.0953203	0.199219	0.139163	0.184908	0.0771515	0.0766323	0.0819479	0.0404104	1.60702	1.75888	1.5855	1.44825
Aox2	ENSMUSG00000079554	0.241436	0.238481	0.228422	0.257511	0.170815	0.243513	0.164592	0.14911	1.91623	2.06812	2.01774	2.01605	3.16823	2.89796	2.94717	2.8894
Gm37607	ENSMUSG00000103839	0	0	0	0	0	0	0	0	0	0	0	0	0	0	0	0
Bzw1	ENSMUSG00000051223	193.052	193.737	201.044	200.216	43.4492	43.6923	45.8197	43.7086	59.1492	58.9044	61.0865	59.7862	74.6613	76.0095	77.5352	77.3438
Clk1	ENSMUSG00000026034	23.6727	24.4142	25.3564	25.1341	27.2069	27.7557	29.5252	29.4916	63.1079	63.1685	67.2813	66.3621	41.8599	42.0122	43.4049	43.4966
Ppil3	ENSMUSG00000026035	4.87632	4.88789	5.60664	5.26254	6.61862	7.31718	7.03571	7.75844	18.4371	18.7364	18.5645	18.4655	15.0665	13.9275	14.9894	15.2485
Nif3l1	ENSMUSG00000026036	9.4353	8.48793	8.881	8.98287	7.67503	7.64405	7.92295	7.78619	5.94079	5.67779	5.89276	5.80191	10.8036	10.0352	9.62939	10.6444
Orc2	ENSMUSG00000026037	10.6358	10.8209	10.5411	10.5823	9.51779	10.3335	10.612	11.6126	3.21467	2.93414	3.05857	2.93848	7.69389	7.52396	7.96336	8.06401
Gm23966	ENSMUSG00000094245	0	0	0	0	0	0	0	0	0	0	0	0	0	0	0	0
Gm15834	ENSMUSG00000085054	0.161453	0.159477	0.165334	0.291997	0.119591	0.152222	0.149655	0.139815	0.051855	0.0412048	0.0220315	0.0325927	0.839891	0.71441	0.736921	0.778716
Fam126b	ENSMUSG00000038174	3.21651	3.20439	3.23317	3.22476	2.89889	2.53349	2.75158	2.98924	1.72156	1.85668	1.77448	1.75541	7.25157	7.47328	7.40326	7.5107
Ndufb3	ENSMUSG00000026032	90.4141	91.5728	94.7954	92.3121	89.0424	89.9938	96.9891	91.5779	226.312	214.319	227.586	229.911	158.332	159.916	159.906	159.392
Gm29389	ENSMUSG00000100202	0	0	0	0	0	0	0	0	0	0	0	0	0	0	0	0
Gm18802	ENSMUSG00000099490	0	0	0	0	0	0	0	0	0	0	0	0	0	0	0	0
Cbx3-ps7	ENSMUSG00000059647	0	0	0	0	0	0	0	0	0	0	0	0	0	0	0	0
Als2cr12	ENSMUSG00000047528	0.0286245	0.0471237	0.030645	0.0101768	0.0232219	0.0114949	0.0254272	0.0126696	0	0	0	0	0	0	0	0
Gm20257	ENSMUSG00000102059	1.24627	0.820678	0.926553	0.664623	0.0842539	0.166823	0.138383	0.137903	0.61375	0.762025	0.271628	0.642939	0	0.100663	0	0
Gm28803	ENSMUSG00000101046	0	0	0	0	0	0	0	0	0	0	0	0	0	0	0	0
Cflar	ENSMUSG00000026031	5.95547	6.12573	5.83049	5.98736	1.95948	1.98519	1.92691	1.80674	3.90435	4.0035	4.18464	4.20644	5.01965	5.22398	5.34123	4.97242
Gm3841	ENSMUSG00000100236	0	0	0	0	0	0	0	0	0	0	0	0	0	0	0	0
Casp8	ENSMUSG00000026029	6.77629	6.26189	6.66703	6.46291	1.60831	1.29537	1.68642	1.78469	0.843933	0.920435	0.720635	0.901404	3.57363	3.66395	3.6139	3.74476
Gm37760	ENSMUSG00000102719	0	0	0	0	0	0	0	0	0	0	0	0	0	0	0	0
Gm28802	ENSMUSG00000099719	0	0	0	0	0	0	0	0	0	0	0	0	0	0	0	0
Trak2	ENSMUSG00000026028	2.99435	3.07963	2.97568	3.19372	3.87188	4.09751	4.0142	3.78176	1.44536	1.31488	1.41326	1.39382	8.07628	8.3081	8.06678	8.43108
Stradb	ENSMUSG00000026027	7.5604	7.45023	7.26217	7.29217	3.17903	3.40009	3.11796	2.96484	3.22625	3.1259	3.60202	3.40733	2.91561	2.52562	3.04032	3.12371
Als2cr11b	ENSMUSG00000047383	0	0	0	0	0	0	0	0	0	0	0	0	0	0	0	0
Gm29018	ENSMUSG00000099752	0	0	0	0	0	0	0	0	0	0	0	0	0	0	0	0
Als2cr11	ENSMUSG00000072295	0	0	0	0	0	0	0	0	0	0	0	0	0.0434332	0.0641247	0.0680906	0.0453034
Gm25502	ENSMUSG00000077616	0	0	0	0	0	0	0	0	0	0	0	0	0	0	0	0
Tmem237	ENSMUSG00000038079	7.90747	7.97146	8.16067	8.49182	2.12917	2.28762	2.25908	2.32329	9.27793	8.47905	9.66317	9.34133	5.26919	4.89047	5.29764	5.16171
G730003C15Rik	ENSMUSG00000097573	0	0	0	0	0	0	0	0	0	0	0	0	0	0	0	0
Mpp4	ENSMUSG00000079550	0.0458771	0.072505	0.0884075	0.058718	0.0725755	0.0442152	0.0366774	0.0487338	0	0	0	0.049702	1.03005	0.780391	0.970307	1.0744
Gm29017	ENSMUSG00000101586	0.201357	0.137695	0.165823	0.115642	0	0	0.0206384	0.0205668	0	0	0	0	0	0	0	0
Gm19125	ENSMUSG00000099563	0	0	0	0	0	0	0	0	0	0	0	0	0	0	0	0
Als2	ENSMUSG00000026024	5.60966	5.56431	5.60659	5.64098	0.981752	0.977618	1.04984	0.877055	2.42569	2.18089	2.384	2.17596	2.08375	2.11269	1.90831	1.9772
Cdk15	ENSMUSG00000026023	0.762575	0.970279	0.844076	0.813349	0.0157283	0.015571	0.017222	0.0171623	4.2583	3.92617	4.03625	3.82071	11.0733	11.1809	11.3736	10.9527
Gm29016	ENSMUSG00000099922	0	0	0	0	0	0	0	0	0	0	0	0	0	0	0	0
Gm37737	ENSMUSG00000104502	0	0	0	0	0	0	0	0	0	0	0	0	0	0	0	0
Fzd7	ENSMUSG00000041075	2.1092	1.94214	2.25807	2.32589	0.600337	0.594334	0.609715	0.70254	0.549287	0.49313	0.426357	0.619673	5.59745	4.90645	5.53001	5.23259
Gm26813	ENSMUSG00000097819	0.00903345	0	0	0	0.12092	0.0761795	0.0240733	0.0719696	0	0	0	0	0.0400308	0.0262672	0.0697295	0.0417544
Gm973	ENSMUSG00000047361	0.0177259	0.052527	0.0442799	0.0189061	0.150993	0.170838	0.188952	0.211834	0	0	0	0	0.375297	0.326439	0.401359	0.336835
Gm28411	ENSMUSG00000099811	0	0	0	0	0	0	0	0	0	0	0	0	0	0	0	0
1700122D07Rik	ENSMUSG00000101409	0	0	0	0	0	0	0	0	0	0	0	0	0	0	0	0
Sumo1	ENSMUSG00000026021	124.43	122.29	129.904	130.501	98.2162	94.8272	101.429	104.559	231.038	236.652	238.2	240.262	168.329	170.332	175.783	172.33
Gm24545	ENSMUSG00000089276	0	0	0	0	0	0	0	0	0	0	0	0	0	0	0	0
D430013B06Rik	ENSMUSG00000103821	0	0	0	0	0	0	0	0	0	0	0	0	0	0	0	0
Gm29596	ENSMUSG00000101400	0	0	0	0	0	0	0	0	0	0	0	0	0	0	0	0
Nop58	ENSMUSG00000026020	1.48491	1.39236	1.44139	1.54523	1.40013	1.34621	1.40065	1.55578	3.02151	2.93488	2.8076	2.68507	3.02984	2.91647	2.9527	2.68695
Snord70	ENSMUSG00000077345	0	0	0	0	0	0	0	0	0	0	0	0	0	0	0	0
Gm26293	ENSMUSG00000077358	0	0	0	0	0	0	0	0	0	0	0	0	0	0	0	0
Gm26287	ENSMUSG00000089512	0	0	0	0	0	0	0	0	0	0	0	0	0	0	0	0
Snord11	ENSMUSG00000089093	0	0	0	0	0	0	0	0	0	0	0	0	0	0	0	0
Bmpr2	ENSMUSG00000067336	0.884245	0.90206	1.11995	1.023	1.32005	1.30976	1.45828	1.48531	1.75613	1.71595	1.70229	1.74992	7.71197	7.6433	8.4144	8.12965
Gm38125	ENSMUSG00000104052	0	0	0	0	0	0	0	0	0	0	0	0	0	0	0	0
Gm37977	ENSMUSG00000103131	0	0	0	0	0	0	0	0	0	0	0	0	0	0	0	0
Fam117b	ENSMUSG00000041040	5.06261	4.97815	5.02976	5.14458	7.91389	8.10917	8.36192	8.07585	2.45673	2.33991	2.32349	2.62645	3.81898	3.99071	3.78916	3.61491
Gm37531	ENSMUSG00000103696	0	0	0	0	0	0	0	0	0	0	0	0	0	0	0	0
Gm18829	ENSMUSG00000100901	0	0	0	0	0	0.0240669	0.0266186	0.0265264	0	0	0	0	0	0	0.0308409	0
Ica1l	ENSMUSG00000026018	21.8157	22.0149	21.8012	21.7196	13.2369	13.6293	13.7765	13.8894	4.52268	4.49225	4.61398	4.59733	3.25285	3.15769	3.59582	3.00143
Wdr12	ENSMUSG00000026019	22.6618	22.7378	23.1964	23.0403	22.6195	22.8636	22.7994	22.9219	18.4602	18.1531	18.5148	18.5789	8.73192	8.57087	8.99636	8.9534
Carf	ENSMUSG00000026017	2.23733	2.06193	2.25348	2.38258	2.73955	2.61139	2.79076	2.69316	10.5136	10.8827	11.3641	10.841	5.08594	5.08698	5.20253	5.27809
Gm15464	ENSMUSG00000082609	0	0	0	0	0	0	0	0	0	0	0	0	0	0	0	0
Nbeal1	ENSMUSG00000073664	12.0953	11.973	12.7796	12.9284	7.23862	7.39794	7.54162	7.85335	6.78438	6.85339	7.07725	7.19076	4.78546	4.6082	5.10044	5.01003
Gm29332	ENSMUSG00000100516	0	0	0	0	0	0	0	0	0	0	0	0	0	0	0	0
Cyp20a1	ENSMUSG00000049439	3.21762	3.23425	3.62683	3.31091	2.79431	2.98836	2.43641	2.3715	2.03134	2.10087	1.93519	2.45701	5.0041	5.37873	4.90173	5.4598
6030460B20Rik	ENSMUSG00000103822	0	0	0	0	0	0	0	0	0	0	0	0	0	0	0	0
Abi2	ENSMUSG00000026782	9.59611	9.25388	9.64404	9.57157	7.40799	7.29736	7.51009	7.27757	5.52526	5.44355	5.44021	5.71759	6.04526	5.50346	6.04878	5.91402
Raph1	ENSMUSG00000026014	0.37801	0.430138	0.430591	0.406403	0.415836	0.448109	0.43115	0.389501	1.10802	1.05618	1.01555	1.00626	3.21174	3.17879	3.24934	3.4805
Gm11575	ENSMUSG00000081562	0	0	0	0	0	0	0	0	0	0	0	0	0	0	0	0
Gm11576	ENSMUSG00000084400	0	0	0	0	0	0	0	0	0	0	0	0	0	0	0	0
Gm11578	ENSMUSG00000082160	0	0	0	0	0	0	0	0	0	0	0	0	0	0	0	0
Gm38388	ENSMUSG00000103215	0	0	0	0	0	0	0	0	0	0	0	0	0	0	0	0
Gm23762	ENSMUSG00000088973	0	0	0	0	0	0	0	0	0	0	0	0	0	0	0	0
Gm11577	ENSMUSG00000084151	0	0	0	0	0	0	0	0	0	0	0	0	0	0	0	0
Eif4a-ps4	ENSMUSG00000101188	0	0	0	0	0	0	0	0	0	0	0	0	0	0	0	0
Cd28	ENSMUSG00000026012	0.105857	0.141159	0.175661	0.135487	0	0	0	0	0	0	0	0	0	0	0	0
Gm11579	ENSMUSG00000086795	0	0	0	0	0	0	0	0	0	0	0	0	0	0	0	0
2310016D23Rik	ENSMUSG00000085965	0	0	0	0	0	0	0	0	0	0	0	0	0	0	0	0
Gm37198	ENSMUSG00000104069	0	0	0	0	0	0	0	0	0	0	0	0	0	0	0	0
Gm11609	ENSMUSG00000083118	0	0	0	0	0	0	0	0	0	0	0	0	0	0	0	0
Gm11581	ENSMUSG00000083355	0	0	0	0	0	0	0	0	0	0	0	0	0	0.0617435	0.0655622	0.196295
Gm38137	ENSMUSG00000102549	0	0	0	0	0	0	0	0	0	0	0	0	0	0	0	0
Ctla4	ENSMUSG00000026011	0	0	0	0	0.0169231	0	0	0	0	0	0	0	0	0	0	0
Rpl18-ps1	ENSMUSG00000081382	0	0	0	0	0	0	0	0	0	0	0	0	0	0	0	0
Gm11582	ENSMUSG00000080800	0	0	0	0	0	0	0	0	0	0	0	0	0	0	0	0
Icos	ENSMUSG00000026009	0	0	0	0	0.252909	0.295904	0.339865	0.288511	0	0.0138631	0.0148247	0	0	0	0	0
Gm37039	ENSMUSG00000102561	0	0	0	0	0	0	0	0	0	0	0	0	0	0	0	0
Rpl17-ps1	ENSMUSG00000082804	0	0	0	0	0	0	0	0	0	0	0	0	0	0	0	0
Gm11590	ENSMUSG00000082661	0	0	0	0	0	0	0	0	0	0	0	0	0	0	0	0
Gm11591	ENSMUSG00000080785	0	0	0	0	0	0	0	0	0	0	0	0	0	0	0	0
Gm28083	ENSMUSG00000100893	0	0	0	0	0	0	0	0	0	0	0	0	0	0	0	0
Gm11587	ENSMUSG00000085248	0	0	0	0	0	0	0	0	0	0	0	0	0	0	0	0
9530026F06Rik	ENSMUSG00000085447	0	0	0	0	0	0	0	0	0	0	0	0	0	0	0	0
Gm11588	ENSMUSG00000086408	0	0	0	0	0	0	0	0	0	0	0	0	0	0	0	0
Gm25839	ENSMUSG00000089546	0	0	0	0	0	0	0	0	0	0	0	0	0	0	0	0
Gm28449	ENSMUSG00000100965	0	0	0	0	0	0	0	0	0	0	0	0	0	0	0	0
Gm36943	ENSMUSG00000102168	0	0	0	0	0	0	0	0	0	0	0	0	0	0	0	0
Gm28094	ENSMUSG00000100381	0	0	0	0	0	0	0	0	0	0	0	0	0	0	0	0
4930587A21Rik	ENSMUSG00000086009	0	0	0	0	0	0	0	0	0	0	0	0	0	0	0	0
Pard3b	ENSMUSG00000052062	0.0468073	0.0365009	0.0395615	0.0262757	0.323769	0.296788	0.292147	0.340203	0.010919	0	0	0.00381276	0.276562	0.325936	0.338488	0.277083
Gm37205	ENSMUSG00000103656	0	0	0	0	0	0	0	0	0	0	0	0	0	0	0	0
Gm38012	ENSMUSG00000104402	0	0	0	0	0	0	0	0	0	0	0	0	0	0	0	0
Gm38278	ENSMUSG00000104081	0	0	0	0	0	0	0	0	0	0	0	0	0	0	0	0
Pard3bos1	ENSMUSG00000085842	0	0	0	0	0.0198744	0	0.0217618	0	0	0	0	0	0	0	0	0
Gm38075	ENSMUSG00000103002	0	0	0	0	0	0	0	0	0	0	0	0	0	0	0	0
Gm29640	ENSMUSG00000100344	0	0	0	0	0	0	0	0	0	0	0	0	0	0	0	0
Gm29641	ENSMUSG00000101509	0	0	0	0	0	0	0	0	0	0	0	0	0	0	0	0
Pard3bos2	ENSMUSG00000085019	0.0420818	0.0415668	0.0901042	0	0	0	0	0	0.124344	0	0.0660373	0	0	0	0.0649661	0.129674
Gm38351	ENSMUSG00000102359	0	0	0	0	0	0	0	0	0	0	0	0	0	0	0	0
Pard3bos3	ENSMUSG00000085400	0	0.0371304	0	0	0.182974	0.045286	0.150263	0.0499139	0	0	0	0	0	0	0	0
Gm29084	ENSMUSG00000100750	0	0	0	0	0	0	0	0	0	0	0	0	0	0	0	0
Gm11600	ENSMUSG00000081950	0	0	0	0	0	0	0	0	0	0	0	0	0	0	0	0
Gm11599	ENSMUSG00000084333	0	0	0	0	0	0	0	0	0	0	0	0	0	0	0	0
Nrp2	ENSMUSG00000025969	1.09177	1.08922	1.13661	1.1382	16.5222	16.7394	16.312	16.201	0.396175	0.513971	0.476626	0.415017	1.08725	0.883168	0.870202	0.99073
Gm29083	ENSMUSG00000100811	0	0	0	0	0.107588	0.213023	0.117805	0.0586983	0	0.129742	0.0693707	0.0684165	0	0	0.0682455	0
Gm37121	ENSMUSG00000103032	0	0	0	0	0	0	0	0	0	0	0	0	0	0	0	0
Gm4208	ENSMUSG00000100426	0	0	0	0	0	0	0	0	0	0	0	0	0	0	0	0
Ino80d	ENSMUSG00000040865	0.576809	0.519542	0.570203	0.520928	0.744942	0.700219	0.774461	0.806991	0.182844	0.175127	0.180339	0.232584	1.55714	1.60654	1.7059	1.65143
Gm44468	ENSMUSG00000104991	0	0	0	0	0	0	0	0	0	0	0	0	0	0	0	0
Gm24942	ENSMUSG00000088953	0	0	0	0	0	0	0	0	0	0	0	0	0	0	0	0
Rps13-ps7	ENSMUSG00000081617	0	0	0	0	0	0	0	0	0	0	0	0	0	0	0	0
Rps27-ps1	ENSMUSG00000081429	0	0	0	0	0	0	0	0	0	0	0	0	0	0	0	0
Ino80dos	ENSMUSG00000084799	0.90259	1.14415	1.52997	1.26754	0.933599	0.942386	1.18261	1.01872	2.02247	2.27376	2.07738	2.00225	1.88876	1.90278	2.22948	2.01644
Gm20342	ENSMUSG00000101599	0	0	0	0	0	0	0	0	0	0	0	0	0	0	0	0
Ndufs1	ENSMUSG00000025968	38.2363	38.8591	39.8721	39.7008	53.1716	53.5016	53.4187	54.4508	5.34539	5.72724	5.05653	4.93324	25.6243	25.8773	26.931	26.4922
Gm24557	ENSMUSG00000077884	0	0	0	0	0	0	0	0	0	0	0	0	0	0	0	0
Eef1b2	ENSMUSG00000025967	20.6422	21.6536	21.1813	21.7982	20.8367	20.0425	20.8374	21.377	58.4037	59.8699	60.669	61.4982	43.9315	43.6496	44.5908	43.4176
Gm27390	ENSMUSG00000098850	0	0	0	0	0	0	0	0	0	0	0	0	0	0	0	0
Gm26457_1	ENSMUSG00000064612	0	0	0	0	0	0	0	0	0	0	0	0	0	0	0	0
Gm26457_2	ENSMUSG00000105060	0	0	0	0	0	0	0	0	0	0	0	0	0	0	0	0
Snora41	ENSMUSG00000064602	0	0	0	0	0	0	0	0	0	0	0	0	0	0	0	0
Gpr1	ENSMUSG00000046856	0	0	0	0	0	0	0	0	0	0	0	0	0	0	0	0
Gm27512	ENSMUSG00000094290	0	0	0	0	0	0	0	0	0	0	0	0	0	0	0	0
Platr12	ENSMUSG00000086730	0	0	0	0	0	0	0	0	0	0	0	0	0	0	0	0
1700039I01Rik	ENSMUSG00000102536	0	0	0	0	0	0	0	0	0	0	0	0	0	0	0	0
Gm11608	ENSMUSG00000087561	0	0	0	0	0	0	0	0	0	0	0	0	0	0	0	0
Gm24513	ENSMUSG00000092705	0	0	0	0	0	0	0	0	0	0	0	0	0	0	0	0
Zdbf2	ENSMUSG00000027520	0.0358355	0.0480387	0.0191825	0.0218409	0.00622969	0.0061674	0.0068213	0.00339883	0	0	0	0	0	0	0	0
Gm23448	ENSMUSG00000094214	0	0	0	0	0	0	0	0	0	0	0	0	0	0	0	0
Gm11606	ENSMUSG00000083039	0	0	0	0	0	0	0	0	0	0	0	0	0	0	0	0
Gm11605	ENSMUSG00000081643	0	0	0	0	0	0	0	0	0	0	0	0	0	0	0	0
Adam23	ENSMUSG00000025964	0.59439	0.587116	0.583316	0.624642	0.074458	0.0491423	0.0776467	0.0580332	3.49972	3.21535	3.54354	3.60303	23.4734	23.176	24.5644	24.5065
Gm22281	ENSMUSG00000087823	0	0	0	0	0	0	0	0	0	0	0	0	0	0	0	0
Dytn	ENSMUSG00000069085	10.3649	10.7122	10.1478	10.1043	68.1294	68.3314	68.7518	68.8707	6.29676	6.95103	6.48128	6.44112	2.11151	2.25467	2.42669	1.97487
Gm12748	ENSMUSG00000083066	0	0	0	0	0	0	0	0	0	0	0	0	0	0	0	0
Mdh1b	ENSMUSG00000025963	0.263899	0.167573	0.141263	0.12063	0.0229382	0.136253	0.0502332	0.0500591	0	0	0	0	0	0	0	0
Fastkd2	ENSMUSG00000025962	2.51036	2.72488	2.8175	2.81285	2.44387	2.2599	2.44805	2.55679	2.93446	3.01997	2.92642	2.90324	3.82223	4.11503	3.84144	4.00381
4933402D24Rik	ENSMUSG00000025961	0.0737269	0.0728246	0.138129	0.117954	0	0	0	0	0	0	0	0	2.04196	2.17061	1.93494	1.61871
Gm13751	ENSMUSG00000080817	0	0	0	0	0	0	0	0	0	0	0	0	0	0	0	0
Gm13754	ENSMUSG00000082373	0	0	0	0	0	0	0	0	0	0	0	0	0	0	0	0
Gm13749	ENSMUSG00000044689	0	0	0	0	0	0	0	0	0	0	0	0	0	0	0	0
Klf7	ENSMUSG00000025959	0.741232	0.70067	0.785018	0.684323	0.644976	0.729744	0.706227	0.661447	0.971463	1.00001	0.994335	1.08551	3.34944	3.08815	3.21147	3.3156
Gm26649	ENSMUSG00000097272	0	0	0	0	0	0	0	0	0	0	0	0	0.119808	0.0737019	0.140868	0.109346
Mir6899	ENSMUSG00000098487	0	0	0	0	0	0	0	0	0	0	0	0	0	0	0	0
Gm13748	ENSMUSG00000086836	0	0	0	0	0	0	0	0	0	0	0	0	0	0	0	0
Gm13750	ENSMUSG00000086721	0	0	0	0	0	0	0	0	0	0	0	0	0	0	0	0
Gm28981	ENSMUSG00000101895	0	0	0	0	0	0	0	0	0	0	0	0	0	0	0	0
Gm25748	ENSMUSG00000093228	0	0	0	0	0	0	0	0	0	0	0	0	0	0	0	0
Gm28980	ENSMUSG00000099658	0	0	0	0	0	0	0	0	0	0	0	0	0	0	0	0
Creb1	ENSMUSG00000025958	4.24605	4.10449	4.14656	4.23496	3.27432	3.17278	3.45547	3.57285	3.13161	3.08096	2.90459	3.13498	2.25771	2.31498	2.44259	2.29282
Mettl21a	ENSMUSG00000025956	7.35402	7.45574	7.73457	7.17661	6.81018	6.72909	6.7529	7.25927	6.42017	5.50666	6.27782	6.50856	14.0484	14.329	14.5161	14.454
Gm28982	ENSMUSG00000101832	0	0	0	0	0	0	0	0	1.68302	2.22892	1.19177	0.979478	0	0	0	0
Gm29152	ENSMUSG00000100437	0.0997015	0	0.106739	0	0	0	0	0	0	0.146309	0.156458	0	0	0	0	0
2810408I11Rik	ENSMUSG00000087213	0.51793	0.607515	0.76242	0.483363	0.118174	0.272983	0.0431323	0.0429828	4.63899	3.99024	4.41942	4.05803	0	0	0	0
Ccnyl1	ENSMUSG00000070871	7.90385	7.43668	7.5182	7.8501	2.45302	2.38331	2.27371	2.21603	1.48216	1.77488	1.78029	1.91542	3.03301	3.05344	3.21334	3.09138
Fzd5	ENSMUSG00000045005	0.0374872	0.0509141	0.0802664	0.0999578	0.0399155	0.056452	0.0312187	0.0248884	0.00692299	0.0068764	0.0147068	0	0.581421	0.694902	0.672773	0.808609
Gm38058	ENSMUSG00000102140	0	0	0	0	0	0	0	0	0	0	0	0	0	0	0	0
Plekhm3	ENSMUSG00000051344	5.47418	5.47459	5.54928	5.29751	2.92455	2.77377	2.82275	2.86813	2.00766	1.9506	1.97882	1.99293	4.51856	4.49059	4.63549	4.53484
Rpl31-ps24	ENSMUSG00000097264	0	0	0	0	0	0	0	0	0	0	0	0	0	0	0	0
Rpl10a-ps1	ENSMUSG00000084416	0	0	0	0	0	0	0	0	0	0	0	0	0	0	0	0
Gm24788	ENSMUSG00000077471	0	0	0	0	0	0	0	0	0	0	0	0	0	0	0	0
Akr1cl	ENSMUSG00000025955	1.28565	1.23189	1.44233	1.41231	3.96276	3.68199	3.80568	3.70049	6.03951	5.89719	5.77469	5.54037	2.0469	1.94754	2.36511	2.11132
Gm8550	ENSMUSG00000090042	0	0	0	0	0	0	0	0	0	0	0	0	0	0	0	0
Cryge	ENSMUSG00000070870	0	0	0.0959616	0.0478014	0	0	0	0	0.0662137	0.131536	0.0703301	0	0	0	0	0
Crygd	ENSMUSG00000067299	0.220643	0.093404	0.0674905	0.268953	0.191784	0.22784	0.167998	0.292977	0.232843	0.138766	0.0989274	0.14635	0	0	0	0
Crygc	ENSMUSG00000025952	0	0	0	0	0	0	0	0	0	0	0	0	0	0	0	0
Crygb	ENSMUSG00000073658	0	0	0	0	0	0	0	0	0	0	0	0	0	0	0	0
Gm7329	ENSMUSG00000100774	0	0	0	0	0	0	0	0	0	0	0	0	0	0	0	0
Cryga	ENSMUSG00000044429	0.75459	0.306911	0.380166	0.426087	0	0	0	0	0	0	0	0	0	0	0	0
Gm28845	ENSMUSG00000100846	0.44206	0.43665	0.662567	0.424344	0	0	0	0	0	0	0	0	0	0	0	0
D630023F18Rik	ENSMUSG00000044816	10.3272	9.90075	10.5228	9.10985	0.487896	0.483017	0.25902	0.48398	3.76949	3.70846	3.69878	3.68551	2.88939	2.59663	2.94479	2.80789
Idh1	ENSMUSG00000025950	38.6006	39.1793	38.5335	39.5368	8.38137	8.63565	8.60081	9.23867	20.4378	20.9352	20.4239	20.3058	14.2502	13.0909	13.1423	14.6476
Pikfyve	ENSMUSG00000025949	1.05418	1.02962	1.12498	1.0776	0.695802	0.6543	0.779859	0.839867	16.3321	16.5935	17.1304	16.7565	9.51239	9.23029	9.58764	9.34247
Pth2r	ENSMUSG00000025946	0	0	0	0	0	0	0	0	0	0	0	0	0	0	0	0
Gm28927	ENSMUSG00000100503	0	0	0	0	0	0	0	0	0	0	0	0	0	0	0	0
Gm28926	ENSMUSG00000100504	0	0	0	0	0	0	0	0	0	0	0	0	0	0	0	0
Gm28925	ENSMUSG00000099383	0	0	0	0	0	0	0	0	0	0	0	0	0	0	0	0
Gm28923	ENSMUSG00000100340	0	0	0	0	0	0	0	0	0	0	0	0	0	0	0	0
Gm28922	ENSMUSG00000100439	0	0	0	0	0	0	0	0	0	0	0	0	0	0	0	0
Gm28728	ENSMUSG00000099819	0	0	0	0	0	0	0	0	0	0	0	0	0	0	0	0
Gm5255	ENSMUSG00000082565	0	0	0	0	0	0	0	0	0	0	0	0	0	0	0	0
Gm8805	ENSMUSG00000082774	0	0	0	0	0	0	0	0	0	0	0	0	0	0	0	0
Crygf	ENSMUSG00000025945	0	0	0	0	0	0	0	0	0	0	0	0	0	0	0	0
Gm8809	ENSMUSG00000081623	0	0	0	0	0	0	0	0	0	0	0	0	0	0	0	0
Gm15659	ENSMUSG00000083242	0	0	0	0	0	0	0	0	0	0	0	0	0	0	0	0
Gm8812	ENSMUSG00000083289	0	0	0	0	0	0	0	0	0	0	0	0	0	0	0	0
Map2	ENSMUSG00000015222	7.97418	8.02447	8.14266	8.22567	5.77715	5.56275	6.00818	5.89058	5.4511	5.2641	5.14082	5.61889	11.5927	11.711	11.6476	12.0524
Gm24729	ENSMUSG00000088850	0	0	0	0	0	0	0	0	0	0	0	0	0	0	0	0
Gm10558	ENSMUSG00000073656	1.6777	1.61863	1.817	1.66456	2.63505	2.27968	2.49539	2.09819	7.29184	6.12629	7.16351	7.00459	4.40885	4.56638	4.72833	4.65881
Gm25411	ENSMUSG00000065694	0	0	0	0	0	0	0	0	0	0	0	0	0	0	0	0
Unc80	ENSMUSG00000055567	1.51641	1.4368	1.48875	1.50672	0.300835	0.28719	0.285287	0.334124	2.3708	2.59778	2.51472	2.54163	6.83717	7.25588	7.5104	7.33902
Gm37181	ENSMUSG00000103375	0	0	0	0	0	0	0	0	0	0	0	0	0	0	0	0
Rpe	ENSMUSG00000026005	26.7926	27.5442	30.2884	29.3536	30.7416	29.2053	31.8441	32.0379	3.33708	3.52847	3.77322	3.72132	3.4287	3.22341	3.69595	3.09521
Kansl1l	ENSMUSG00000026004	2.48954	2.38703	2.62883	2.73828	2.73957	2.91134	2.8248	2.91186	2.40656	2.57588	2.29674	2.26515	1.88179	1.88752	1.99675	1.9778
Gm37570	ENSMUSG00000102559	0	0	0	0	0	0	0	0	0	0	0	0	0	0	0	0
Gm38387	ENSMUSG00000102374	0	0	0	0	0	0	0	0	0	0	0	0	0	0	0	0
Gm38162	ENSMUSG00000102776	0	0	0	0	0	0	0	0	0	0	0	0	0	0	0	0
Gm15789	ENSMUSG00000082057	0.0238432	0.0471029	0	0	0.0290146	0.0287245	0.06354	0.0316599	0	0	0	0	0.105659	0.103996	0.0736187	0.0734722
6820402A03Rik	ENSMUSG00000103706	0	0	0	0	0	0	0	0	0	0	0	0	0	0	0	0
Gm37285	ENSMUSG00000103756	0	0	0	0	0	0	0	0	0	0	0	0	0	0	0	0
Gm37755	ENSMUSG00000103382	0	0	0	0	0	0	0	0	0	0	0	0	0	0	0	0
Gm38218	ENSMUSG00000103553	0	0	0	0	0	0	0	0	0	0	0	0	0	0	0	0
Acadl	ENSMUSG00000026003	12.9289	12.8824	13.4089	13.3071	5.56555	5.82141	6.02949	5.60087	10.3624	10.2927	10.0937	10.305	22.6307	24.4597	23.0035	23.3312
Gm15793	ENSMUSG00000082769	0	0	0	0	0	0	0	0	0	0	0	0	0	0	0	0
Gm27934	ENSMUSG00000089420	0	0	0	0	0	0	0	0	0	0	0	0	0	0	0	0
Gm25832	ENSMUSG00000077328	0	0	0	0	0	0	0	0	0	0	0	0	0	0	0	0
Myl1	ENSMUSG00000061816	0.0156234	0.0154322	0	0.0166637	0.0950599	0.0376437	0.16654	0.145217	0	0	0	0	0.346168	0.227147	0.120598	0.216644
Rpl31-ps14	ENSMUSG00000094191	0	0	0	0	0	0	0	0	0	0	0	0	0	0	0	0
Gm15826	ENSMUSG00000082212	0	0	0	0	0	0	0	0	0	0	0	0	0	0	0	0
Lancl1	ENSMUSG00000026000	17.2729	18.5251	17.66	18.0743	20.4535	20.2314	19.8504	19.3283	5.98809	5.97977	6.41735	6.16046	27.2203	27.943	27.0921	27.0382
Cps1	ENSMUSG00000025991	0	0	0	0	0.0780809	0.0421637	0.0388618	0.054218	0	0	0	0	0	0	0	0
Gm15668	ENSMUSG00000086204	0	0	0	0	0	0	0	0	0	0	0	0	0	0	0	0
Gm26342	ENSMUSG00000077745	0	0	0	0	0	0	0	0	0	0	0	0	0	0	0	0
Kif22-ps	ENSMUSG00000082473	0	0	0	0	0	0	0	0	0	0	0	0	0	0	0	0
Gm22548	ENSMUSG00000095282	0	0	0	0	0	0	0	0	0	0	0	0	0	0	0	0
Gm15669	ENSMUSG00000085075	0	0	0	0	0	0	0	0	0	0	0	0	0	0	0	0
Gm37957	ENSMUSG00000104395	0	0	0	0	0	0	0	0	0	0	0	0	0	0	0	0
Gm23189	ENSMUSG00000096031	0	0	0	0	0	0	0	0	0	0	0	0	0	0	0	0
Gm15671	ENSMUSG00000087329	0	0	0	0	0	0	0	0	0	0	0	0	0	0	0	0
Erbb4	ENSMUSG00000062209	0.477324	0.536247	0.519439	0.478335	0.111702	0.0726702	0.0663969	0.0383071	0.46497	0.488781	0.539148	0.430257	0.011622	0.0114392	0.0161955	0.0121225
Gm37100	ENSMUSG00000102449	0	0	0	0	0	0	0	0	0	0	0	0	0	0	0	0
Gm15670	ENSMUSG00000083795	0	0	0	0	0	0	0	0	0	0	0	0	0	0	0	0
Gm25542	ENSMUSG00000080539	0	0	0	0	0	0	0	0	0	0	0	0	0	0	0	0
Gm19335	ENSMUSG00000103307	0	0	0	0	0	0	0	0	0	0	0	0	0	0	0	0
Gm37735	ENSMUSG00000104508	0	0	0	0	0	0	0	0	0	0	0	0	0	0	0	0
Gm37769	ENSMUSG00000103642	0	0	0	0	0	0	0	0	0	0	0	0	0	0	0	0
Gm37061	ENSMUSG00000103809	0	0	0	0	0	0	0	0	0	0	0	0	0	0	0	0
Gm16076	ENSMUSG00000087514	0	0	0	0	0	0	0	0	0	0	0	0	0	0	0	0
Gm8840	ENSMUSG00000084332	0	0	0	0	0	0	0	0	0	0	0	0	0	0	0	0
Pced1c-ps	ENSMUSG00000101387	0	0	0	0	0	0	0	0	0	0	0	0	0	0	0	0
Gm28497	ENSMUSG00000099804	0	0	0	0	0	0	0	0	0	0	0	0	0	0	0	0
Gm29113	ENSMUSG00000100354	0	0	0	0	0	0	0	0	0	0	0	0	0	0	0	0
Gm29114	ENSMUSG00000101156	0.0775191	0.0510469	0.0414954	0.0413402	0	0.0155648	0	0	0	0	0	0	0	0	0	0
Ikzf2	ENSMUSG00000025997	0.772895	0.746899	0.79459	0.687459	7.66682	7.84899	8.11236	8.2732	1.06768	0.994983	0.954535	0.997544	2.00719	1.76871	1.91687	2.1839
Gm29112	ENSMUSG00000100815	0	0	0	0	0	0	0	0	0	0	0	0	0	0	0	0
Gm28112	ENSMUSG00000099954	0	0	0	0	0	0	0	0	0	0	0	0	0	0	0	0
Gm37930	ENSMUSG00000103402	0	0	0	0	0	0	0	0	0	0	0	0	0	0	0	0
Spag16	ENSMUSG00000053153	0	0	0	0	0	0	0	0	0	0	0	0	0	0	0	0
Gm22665	ENSMUSG00000089345	0	0	0	0	0	0	0	0	0	0	0	0	0	0	0	0
Gm23879	ENSMUSG00000080524	0	0	0	0	0	0	0	0	0	0	0	0	0	0	0	0
Gm28580	ENSMUSG00000101730	0	0	0	0	0	0	0	0	0	0	0	0	0	0	0	0
Gm38272	ENSMUSG00000103052	0	0	0	0	0	0	0	0	0	0	0	0	0	0	0	0
Gm37456	ENSMUSG00000104287	0	0	0	0	0	0	0	0	0	0	0	0	0	0	0	0
Gm23422	ENSMUSG00000075952	0	0	0	0	0	0	0	0	0	0	0	0	0	0	0	0
Vwc2l	ENSMUSG00000045648	0	0	0	0	0	0	0	0	0	0	0	0	0	0	0	0
Bard1	ENSMUSG00000026196	0.0343555	0.0113117	0.0367805	0.0183215	0.0209034	0	0.00762952	0.0228092	0	0	0	0	0	0	0	0
Gm16236	ENSMUSG00000089965	0	0	0	0	0	0	0	0	0	0	0	0	0	0	0	0
Gm8870	ENSMUSG00000101551	0	0	0	0	0	0	0	0	0	0	0	0	0	0	0	0
Abca12	ENSMUSG00000050296	0	0	0	0	0	0	0	0	0	0	0	0	0	0.00402342	0	0.0127913
Gm6947	ENSMUSG00000101617	0	0	0	0	0	0	0	0	0	0	0	0	0	0	0	0
Atic	ENSMUSG00000026192	0.676042	0.847776	0.780402	0.815104	0.329067	0.262038	0.227157	0.312234	1.40699	1.23362	1.25461	1.5194	0.859666	0.914513	0.980149	0.751764
Fn1	ENSMUSG00000026193	0.0360495	0.0301301	0.0385941	0.0354921	0.236214	0.250555	0.232782	0.2062	0.05326	0.012208	0.0391646	0.0386259	4.69828	4.71304	4.69202	4.90058
Apol7d	ENSMUSG00000073652	0	0	0	0	0	0	0	0	0	0	0	0	0	0	0	0
Gm5829	ENSMUSG00000101834	0	0	0	0	0	0	0	0	0	0	0	0	0	0	0	0
Gm5256	ENSMUSG00000100319	0	0	0	0	0	0	0	0	0	0	0	0	0	0	0	0
Gm37217	ENSMUSG00000102689	0	0	0	0	0	0	0	0	0	0	0	0	0	0	0	0
Gm8883	ENSMUSG00000099707	0	0	0	0	0	0	0	0	0.0310659	0	0	0	0	0	0	0
Gm28818	ENSMUSG00000101211	0	0	0	0	0	0.0127279	0	0.0140286	0	0	0	0	0	0	0	0
4933417E11Rik	ENSMUSG00000101848	0	0	0	0	0	0	0	0	0	0	0	0	0	0	0	0
4930556G22Rik	ENSMUSG00000101764	0	0	0	0	0	0	0	0	0	0	0	0	0	0	0	0
Gm5528	ENSMUSG00000059483	0	0	0	0	0	0	0	0	0	0	0	0	0	0	0	0
Gm8885	ENSMUSG00000101496	0	0	0	0	0	0	0	0	0	0	0	0	0	0	0	0
Gm4319	ENSMUSG00000102123	0	0	0	0	0	0	0	0	0	0	0	0	0	0	0	0
Mreg	ENSMUSG00000039395	8.89521	8.78635	8.94592	8.21642	65.1714	67.3568	66.0675	65.8762	8.38398	8.34837	8.52673	8.34357	12.2383	11.9838	11.4547	12.0876
Gm25360	ENSMUSG00000094655	0	0	0	0	0	0	0	0	0	0	0	0	0	0	0	0
D230017M19Rik	ENSMUSG00000097131	2.05897	2.14776	2.26282	1.92398	2.55728	2.70731	2.73539	2.66139	3.72392	3.18191	3.51699	3.51562	1.85712	1.83673	1.88469	1.9558
Gm23472	ENSMUSG00000094050	0	0	0	0	0	0	0	0	0	0	0	0	0	0	0	0
Gm24497	ENSMUSG00000093956	0	0	0	0	0	0	0	0	0	0	0	0	0	0	0	0
Gm25939	ENSMUSG00000093843	0	0	0	0	0	0	0	0	0	0	0	0	0	0	0	0
Pecr	ENSMUSG00000026189	13.7862	13.2164	13.1118	14.0202	6.16432	7.02967	6.74972	6.66957	6.66299	7.43366	6.30577	5.789	3.47294	3.07646	3.36573	3.35903
Tmem169	ENSMUSG00000026188	2.14322	2.54668	2.56711	2.24066	0.206579	0.293988	0.21206	0.295855	0	0	0	0	0	0	0	0
Xrcc5	ENSMUSG00000026187	22.2319	21.371	21.7645	21.629	22.3776	22.4747	23.3874	23.4748	11.5231	10.5709	11.3638	11.7767	13.3006	13.0729	13.5094	12.994
March4	ENSMUSG00000039372	34.1537	35.2612	32.6101	33.3687	0.0259812	0.0342952	0.0189657	0.04725	12.3756	12.5116	11.1347	11.2569	4.46781	4.80105	4.19704	4.57247
Gm15843	ENSMUSG00000085812	0	0	0	0	0	0	0	0	0	0	0	0	0	0	0	0
Smarcal1	ENSMUSG00000039354	17.1971	17.1208	17.1513	17.3405	3.91693	4.22532	4.01755	4.10879	3.78601	4.01787	4.14566	4.28125	2.84941	2.85392	3.08283	2.72806
RP23-432C4.2	ENSMUSG00000110712	0.530782	0.37449	0.378831	0.566122	0.184544	0.121799	0.202069	0.201369	0	0	0	0	0	0.0734949	0	0.0778851
Ankar	ENSMUSG00000039342	0	0	0	0	0.051566	0.0340336	0.0282315	0.0375116	0	0	0	0	0	0	0	0
RP23-38P22.2	ENSMUSG00000110487	0	0	0	0	0	0	0	0	0	0	0	0	0	0	0	0
RP23-38P22.1	ENSMUSG00000110596	0	0	0	0	0	0	0	0	0	0	0	0	0	0	0	0
Rpl37a	ENSMUSG00000046330	27.9907	28.0113	28.8346	28.6043	39.7105	37.6799	37.8168	39.8828	234.439	232.288	231.921	232.501	158.798	154.729	159.473	159.121
Igfbp2	ENSMUSG00000039323	9.43844	9.51355	7.7757	8.75705	85.4157	84.9842	79.5952	81.3228	5.18381	4.73701	4.4324	4.18137	24.3593	25.6594	22.9671	21.8132
Igfbp5	ENSMUSG00000026185	338.041	338.967	333.905	333.278	85.3547	86.4965	85.5601	85.6433	327.264	327.089	332.879	330.254	228.861	227.621	231.13	228.924
1700027A15Rik	ENSMUSG00000101968	0	0	0	0	0.0282456	0	0	0	0	0	0	0	0	0	0	0
Tnp1	ENSMUSG00000026182	0	0	0	0	0	0	0.0987997	0	0	0	0	0	0	0	0	0
Gm38106	ENSMUSG00000102266	0	0	0	0	0	0	0	0	0	0	0	0	0	0	0	0
Gm29185	ENSMUSG00000101112	0	0	0	0	0	0	0	0	0	0	0	0	0	0	0	0
Gm29184	ENSMUSG00000100697	0	0	0	0	0	0	0	0	0	0	0	0	0	0	0	0
Pinc	ENSMUSG00000099877	0	0	0	0	0	0	0	0	0	0	0	0	0	0	0	0
Gm27315	ENSMUSG00000098697	0	0	0	0	0	0	0	0	0	0	0	0	0	0	0	0
D530049I02Rik	ENSMUSG00000101812	0	0	0	0	0	0	0	0	0	0	0	0	0	0	0	0
Gm9553	ENSMUSG00000100044	0	0	0	0	0	0	0	0	0	0	0	0	0	0	0	0
C530043A13Rik	ENSMUSG00000100444	0	0	0.0177989	0	0	0	0	0.0220758	0	0	0	0	0	0	0	0.0256154
Gm29186	ENSMUSG00000100429	0	0	0	0	0	0	0	0	0	0	0	0	0	0	0	0
6030407O03Rik	ENSMUSG00000100301	5.6128	4.96742	5.62543	5.50533	0.161469	0.143869	0.300566	0.38762	0	0	0	0	2.27361	1.92917	2.27381	2.14663
Gm29183	ENSMUSG00000101344	0.0820329	0.0810289	0	0.0437474	0	0	0	0	0	0	0	0	0	0	0	0
Gm25329	ENSMUSG00000088666	0	0	0	0	0	0	0	0	0	0	0	0	0	0	0	0
Mir6351	ENSMUSG00000098504	0	0	0	0	0	0	0	0	0	0	0	0	0	0	0	0
Tns1	ENSMUSG00000055322	0.8329	0.844294	0.860494	0.761448	0.700323	0.646513	0.643878	0.683564	1.557	1.52871	1.62713	1.50703	5.03599	4.9285	4.58853	4.80013
Rufy4	ENSMUSG00000061815	0.139128	0.219881	0.148949	0.103874	0.101582	0.15085	0.0741528	0.0554218	1.31552	1.32708	1.48463	0.990497	0	0	0	0
Cxcr2	ENSMUSG00000026180	0	0.0210016	0	0.0226774	0	0.0128073	0.0141652	0	0.078531	0.0156005	0.0834132	0.0493595	0.0785161	0.0463684	0.0820602	0.0818969
Cxcr1	ENSMUSG00000048480	0	0	0	0	0	0	0	0	0	0	0	0	0	0	0	0
Mir1928	ENSMUSG00000087820	0	0	0	0	0	0	0	0	0	0	0	0	0	0	0	0
Gm25524	ENSMUSG00000094768	0	0	0	0	0	0	0	0	0	0	0	0	0	0	0	0
Arpc2	ENSMUSG00000006304	84.5856	86.1167	85.5223	87.3275	72.1121	74.828	74.9677	74.7502	46.7187	45.4921	44.5458	45.4131	61.5185	61.3847	60.137	59.3051
Gpbar1	ENSMUSG00000064272	0.0602846	0.0297734	0.12908	0.0964477	0.256759	0.0726261	0.321306	0.240144	0	0	0	0	0	0	0	0
Aamp	ENSMUSG00000006299	76.1817	76.1934	73.082	74.4978	52.1906	53.2942	51.004	49.2595	53.95	54.5358	50.981	49.8447	64.2655	65.3113	60.0345	61.9362
Gm28364	ENSMUSG00000101503	0	0	0	0	0	0.467503	0	0	0	0	0	0	0	0	0	0
Pnkd	ENSMUSG00000026179	35.3372	34.4425	34.2925	35.4795	14.6442	14.7662	14.57	13.2569	22.4766	22.1618	21.8922	21.7865	31.7005	31.3204	30.8492	32.0697
Gm37503	ENSMUSG00000103013	0	0	0	0	0	0	0	0	0	0	0	0	0	0	0	0
Tmbim1	ENSMUSG00000006301	54.5263	54.4532	53.4095	53.4418	69.2088	69.3678	66.6885	66.9842	9.5261	9.50331	9.4917	9.2938	11.1728	10.7365	11.4598	11.295
Gm29358	ENSMUSG00000099931	0.0373737	0	0	0	0	0	0	0	0	0	0	0	2.37385	2.87987	3.00028	2.7064
Gm37931	ENSMUSG00000103403	0	0	0	0	0	0	0	0	0	0	0	0	0	0	0	0
Catip	ENSMUSG00000073650	0.0586214	0.028952	0.0313796	0.0156311	1.96173	2.48944	2.10898	2.16005	0	0	0	0	0	0	0	0
Slc11a1	ENSMUSG00000026177	0	0	0.00936306	0	0.223495	0.242332	0.128186	0.0929033	0.0129211	0	0	0	2.17033	2.4032	2.37631	2.23683
Ctdsp1	ENSMUSG00000026176	0.874705	0.633601	0.613893	0.694526	0.53221	0.573722	0.647502	0.567827	5.77227	6.03293	5.78034	5.68579	8.2835	8.44989	8.14727	7.93639
Mir26b	ENSMUSG00000065468	0	0	0	0	0	0	0	0	0	0	0	0	0	0	0	0
Vil1	ENSMUSG00000026175	0.930753	0.829229	0.908528	0.895398	0.0111042	0.0549655	0.0243173	0.0726992	0	0	0	0	0.0269577	0	0	0.0421777
Usp37	ENSMUSG00000033364	2.73997	2.90285	2.92085	2.94423	1.38422	1.40209	1.56633	1.66962	2.61374	2.5704	2.89554	2.90097	2.18994	2.19375	2.29331	2.1671
Gm37733	ENSMUSG00000103227	0	0	0	0	0	0	0	0	0	0	0	0	0	0	0	0
Cnot9	ENSMUSG00000026174	9.90891	10.0553	9.96457	9.46663	10.1927	10.9172	11.0365	10.7059	24.1615	23.0916	23.9757	23.8294	6.85551	6.56293	7.2434	7.17679
Plcd4	ENSMUSG00000026173	24.1946	24.3237	23.4894	23.3442	10.9271	10.5442	11.0169	10.6691	16.5257	16.6777	17.281	16.7658	14.6681	14.0722	14.758	14.1852
Zfp142	ENSMUSG00000026135	1.0587	1.0993	0.977617	1.03179	1.45153	1.42326	1.34983	1.48535	0.206583	0.138191	0.156733	0.145744	0.640708	0.763389	0.572709	0.78261
Gm25035	ENSMUSG00000093155	0	0	0	0	0	0	0	0	0	0	0	0	0	0	0	0
Bcs1l	ENSMUSG00000026172	9.3129	8.54186	8.22941	8.27747	6.67374	5.91247	5.84996	5.96709	0.109198	0.130156	0.115987	0.160148	14.5861	15.0228	13.6014	13.506
Rnf25	ENSMUSG00000026171	10.8753	10.5074	10.1637	10.1257	8.64188	9.00292	7.79969	8.79849	2.72177	2.98689	2.63453	2.64428	4.71831	4.40646	4.10559	4.21187
Stk36	ENSMUSG00000033276	1.19303	1.24306	1.06167	1.16508	1.5988	1.64952	1.59636	1.57746	0.0297483	0.0664833	0.0394972	0.0623263	1.23432	1.33932	1.19678	1.11684
Ttll4	ENSMUSG00000033257	2.52151	2.52953	2.63629	2.70739	1.59064	1.72036	1.64432	1.40346	1.61139	1.43967	1.41161	1.4966	2.6284	2.42356	2.57779	2.73724
Cyp27a1	ENSMUSG00000026170	2.07272	1.8706	2.21902	2.25844	0.979874	1.0599	0.854369	1.16821	1.56417	1.35671	1.63802	1.33854	5.26432	4.66116	5.47892	5.44504
Prkag3	ENSMUSG00000006542	2.05049	2.46003	2.33654	2.47799	0.160636	0.243846	0.175891	0.140225	0.793108	0.761942	0.731934	0.953408	0	0.0127947	0	0
Gm27507	ENSMUSG00000098351	0	0	0	0	0	0	0	0	0	0	0	0	0	0	0	0
Wnt6	ENSMUSG00000033227	0	0	0	0	0.0719541	0.0534259	0.0196968	0.0392571	0.0218396	0	0	0.0228783	0.720572	0.537298	0.547707	0.364411
Gm29539	ENSMUSG00000099472	0	0	0	0	0	0	0	0	0	0	0	0	0.315722	0.124301	0.593952	0.461043
Wnt10a	ENSMUSG00000026167	0	0	0	0	0	0	0	0	0	0	0	0	0	0	0	0
Gm16582	ENSMUSG00000089964	0	0	0	0	0	0	0	0	0	0	0	0	0	0	0	0
Cdk5r2	ENSMUSG00000090071	0	0	0	0.0123474	0	0.0278932	0	0	0	0	0	0	0	0	0	0
Fev	ENSMUSG00000055197	0	0	0	0	0	0	0	0	0	0	0	0	0	0	0	0
Cryba2	ENSMUSG00000006546	0	0	0	0	0	0	0	0	0	0	0	0	0	0	0	0
Mir375	ENSMUSG00000065616	0	0	0	0	0	0	0	0	0	0	0	0	0	0	0	0
Ccdc108	ENSMUSG00000047021	0	0	0	0	0	0	0	0	0	0	0	0	0	0	0.00639938	0
Gm15841	ENSMUSG00000089653	0	0	0	0	0	0	0	0	0	0	0	0	0	0	0	0
Ihh	ENSMUSG00000006538	0	0	0	0	0	0	0	0	0	0	0	0	0	0	0	0
Gm37744	ENSMUSG00000103145	0	0	0	0	0	0	0	0	0	0	0	0	0	0	0	0
Nhej1	ENSMUSG00000026162	2.3079	2.0061	1.9437	1.87079	2.54634	3.11403	2.62415	2.28817	0	0	0	0	6.2727	7.11351	5.93826	6.25833
Slc23a3	ENSMUSG00000026205	0	0	0	0	0.018196	0.0540423	0	0.0595651	0	0	0	0	0	0	0	0
Cnppd1	ENSMUSG00000033159	6.60135	6.67392	6.53172	6.2497	7.90016	7.46786	7.41683	7.50566	4.15433	4.22763	4.24115	4.28071	4.61222	4.97437	4.27001	4.36783
Fam134a	ENSMUSG00000049339	68.7388	69.4024	67.8997	66.3205	69.6844	68.584	65.519	66.2101	25.2691	25.4479	23.9069	24.9325	29.0788	29.4223	26.705	28.0502
Zfand2b	ENSMUSG00000026197	27.2097	26.2265	25.2933	25.3157	29.7734	27.7133	29.1166	26.4177	16.2367	16.7178	15.3235	15.0844	9.39982	9.09239	8.80782	8.0296
Abcb6	ENSMUSG00000026198	4.43826	4.6188	4.04664	4.14205	3.39038	3.12145	3.28182	2.87379	0.279219	0.339965	0.392248	0.264192	3.0258	2.87182	2.59767	2.48917
Gm29253	ENSMUSG00000099519	0.216804	0.0795419	0.331582	0.165171	0.0527654	0.246264	0	0.0658013	0.118972	0	0	0.0191739	0.457498	0.513341	0.401645	0.458109
Atg9a	ENSMUSG00000033124	8.39036	8.76538	7.79655	7.88736	9.80639	10.1013	9.85347	9.9836	8.18369	8.31017	8.33064	7.76348	7.92463	7.78358	7.02349	7.01818
Ankzf1	ENSMUSG00000026199	5.58324	6.03777	5.49834	5.10811	4.90777	4.85869	5.34865	5.00378	1.05204	0.961734	1.05811	1.10207	2.53187	2.56532	2.78235	2.82536
Glb1l	ENSMUSG00000026200	3.00808	2.8656	2.86333	2.77879	2.94831	2.82785	2.55749	2.64054	0.371897	0.498683	0.43452	0.399324	0.260279	0.247034	0.233166	0.155135
Gm27943	ENSMUSG00000099204	0	0	0	0	0	0	0	0	0	0	0	0	0	0	0	0
Stk16	ENSMUSG00000026201	22.3733	23.5326	22.0886	23.3471	23.3235	23.5205	22.8518	23.0887	14.1364	14.1068	12.4349	13.6226	7.88016	7.33427	7.53518	7.34823
Tuba4a	ENSMUSG00000026202	42.06	41.5193	39.1143	39.5843	25.7297	25.8521	24.3934	24.3088	23.7228	22.0343	22.0926	21.7481	31.8917	32.7519	31.3579	30.9852
A630095N17Rik	ENSMUSG00000096094	0.0865618	0.0570017	0.123562	0.153875	0.316009	0.208566	0.346019	0.191566	0.170516	0.127027	0.0452793	0.178626	0.383589	0.587305	0.311814	0.533475
Dnajb2	ENSMUSG00000026203	26.1573	25.8522	25.0726	25.3367	23.8126	24.1073	22.0501	22.3686	12.4272	12.0974	11.8954	12.3455	18.9133	18.9261	18.5662	18.4235
Ptprn	ENSMUSG00000026204	0.15252	0.11299	0.081643	0.113873	0.0928003	0.156183	0.121936	0.091135	0.901342	0.70503	0.526557	0.778972	4.51712	4.17994	3.92044	4.14764
Gm28294	ENSMUSG00000101840	0	0	0	0	0	0	0	0	0	0	0	0	0	0	0	0
Resp18	ENSMUSG00000033061	5.58889	5.05528	5.00856	5.6596	0.611331	0.567391	0.836734	0.833834	20.2716	20.6881	21.1377	22.0618	85.6162	89.5186	86.8632	85.8196
Gm28902	ENSMUSG00000100556	0	0	0	0	0	0	0	0	0	0	0	0	0	0	0	0
Dnpep	ENSMUSG00000026209	20.8591	21.0739	19.2013	19.6774	8.58671	8.00936	8.23444	7.68426	13.941	13.4702	13.0649	13.5049	17.8442	17.2119	16.9701	17.3205
Des	ENSMUSG00000026208	0.138105	0.196097	0.120131	0.17492	0.304607	0.291162	0.19552	0.240688	0	0	0	0	2.1165	2.04554	2.01215	1.99485
Gm15179	ENSMUSG00000085653	0	0	0	0	0	0	0	0	0	0	0	0	0	0	0	0
Speg	ENSMUSG00000026207	0.605283	0.610436	0.590829	0.607608	0.328049	0.324768	0.36598	0.320811	0.706383	0.679237	0.618597	0.543176	0.105186	0.0887408	0.125639	0.0548576
Gm15178	ENSMUSG00000086053	0	0	0	0	0	0	0	0	0	0	0	0	0	0	0	0
Gmppa	ENSMUSG00000033021	10.1741	10.2233	10.0377	9.56725	6.93127	6.34038	7.44529	7.29373	2.93831	2.75971	2.6539	2.38706	13.6096	13.5725	12.5947	12.5071
Asic4	ENSMUSG00000033007	0	0	0	0	0	0	0	0	0	0	0	0	0	0	0	0
Gm37264	ENSMUSG00000102605	0	0	0	0	0	0	0	0	0	0	0	0	0	0	0	0
Chpf	ENSMUSG00000032997	14.983	15.2894	13.8635	14.5466	15.7376	16.2888	16.2244	16.0008	1.58913	1.45512	1.49012	1.49563	2.60667	2.44348	2.49082	2.47291
Obsl1	ENSMUSG00000026211	2.0283	1.85227	1.61426	1.58781	1.01523	0.816046	0.994356	0.924849	0.22616	0.190943	0.126116	0.248762	0.141323	0.155792	0.183151	0.117927
Tmem198	ENSMUSG00000051703	3.01513	2.96545	2.92317	2.84323	3.35414	3.21147	3.44852	3.59121	0	0	0	0	0.0382296	0.09407	0.0799104	0.119627
Inha	ENSMUSG00000032968	5.68974	5.25122	5.5269	5.29536	4.38417	5.1343	5.41523	4.31717	4.31664	4.80339	4.20579	4.31794	3.05028	3.06616	3.52711	3.31701
Gm15181	ENSMUSG00000082745	0	0	0	0	0	0	0	0	0	0	0	0	0	0	0	0
Stk11ip	ENSMUSG00000026213	3.54892	3.43862	3.42492	3.27972	4.08521	4.27546	4.02961	4.08307	2.00059	2.41767	2.12497	2.19179	0.683406	0.566012	0.644571	0.730219
Gm15183	ENSMUSG00000082059	0	0	0	0	0	0	0	0	0	0	0	0	0	0	0	0
Slc4a3	ENSMUSG00000006576	0.599148	0.640203	0.58496	0.602868	1.0455	1.11222	1.13474	0.92066	0.0278361	0.0552975	0.0236533	0.0291599	1.90919	1.87367	1.60561	1.61402
Gm15180	ENSMUSG00000083244	0	0	0	0	0	0	0	0	0	0	0	0	0	0	0	0
Gm15182	ENSMUSG00000082528	0	0	0	0	0	0	0	0	0	0	0	0	0	0	0	0
Gm5257	ENSMUSG00000082012	0	0	0	0	0	0	0	0	0	0	0	0	0	0	0	0
Gm29065	ENSMUSG00000099996	0	0	0	0	0	0	0	0	0	0	0	0	0	0	0	0
Gm29068	ENSMUSG00000101763	0	0	0	0	0	0	0	0	0	0	0	0	0	0	0	0
Gm29069	ENSMUSG00000100827	0	0	0	0	0	0	0	0	0	0	0	0	0	0	0	0
Gm17751	ENSMUSG00000100553	0	0	0	0	0	0	0	0	0	0	0	0	0	0	0	0
Mir6343	ENSMUSG00000098611	0	0	0	0	0	0	0	0	0	0	0	0	0	0	0	0
Gm816	ENSMUSG00000100534	0	0	0	0	0	0	0	0	0	0	0	0	0	0	0	0
Gm38265	ENSMUSG00000102904	0	0	0	0	0	0	0	0	0	0	0	0	0	0	0	0
Gm25974	ENSMUSG00000089326	0	0	0	0	0	0	0	0	0	0	0	0	0	0	0	0
Epha4	ENSMUSG00000026235	4.87211	4.7807	4.89297	4.93904	1.72822	1.70609	1.64575	1.72552	9.37954	9.46992	9.33131	9.50806	7.89206	8.00769	8.35388	8.51082
Mir6352	ENSMUSG00000099141	0	0	0	0	0	0	0	0	0	0	0	0	0	0	0	0
Gm28386	ENSMUSG00000101849	0	0	0	0	0	0	0	0	0	0	0	0	0	0	0	0
Gm28385	ENSMUSG00000101506	0	0	0	0	0	0	0	0	0	0	0	0	0	0	0	0
Gm26263	ENSMUSG00000065215	0	0	0	0	0	0	0	0	0	0	0	0	0	0	0	0
Gm28387	ENSMUSG00000102052	0	0	0	0	0	0	0	0	0	0	0	0	0	0	0	0
Pax3	ENSMUSG00000004872	0	0	0	0	0.0446122	0.0189283	0.0558273	0.0695423	0	0	0	0	0	0	0	0
Sgpp2	ENSMUSG00000032908	9.95894	9.60513	9.86441	9.81025	4.18743	3.96998	4.38012	4.06391	6.14854	5.6319	6.06068	6.14022	15.0216	14.8676	14.6122	14.6081
Gm28410	ENSMUSG00000099561	0	0	0	0	0	0	0	0	0	0	0	0	0	0	0	0
Gm37884	ENSMUSG00000102945	0	0	0	0	0	0	0	0	0	0	0	0	0	0	0	0
Farsb	ENSMUSG00000026245	32.9471	32.9104	32.9159	32.8324	31.5146	32.7043	31.2775	30.9392	22.511	21.5791	22.4355	21.8781	19.8761	21.0558	19.7995	21.0559
Gm28995	ENSMUSG00000101798	0	0	0	0	0	0	0	0	0	0	0	0	0	0	0	0
4833412K13Rik	ENSMUSG00000104018	0	0	0	0	0	0	0	0	0	0	0	0	0	0	0	0
BC035947	ENSMUSG00000090486	0.0685259	0.0676873	0.0628824	0.0313236	0.0476506	0.023587	0.0652197	0	0.14463	0.10056	0.0921729	0.090905	0.0144603	0	0	0
Mogat1	ENSMUSG00000012187	0.270371	0.267063	0.155861	0.221826	0.278395	0.350778	0.277121	0.441857	0	0	0	0.0321882	0.0307211	0.0907129	0.0642156	0
5730419F03Rik	ENSMUSG00000099364	0.820917	0.749673	0.696456	0.59473	1.05551	0.503818	0.742981	0.678706	0	0	0	0	0.366068	0.450385	0.286944	0.42956
Gm29611	ENSMUSG00000100562	0	0	0	0	0	0	0	0	0	0	0	0	0	0	0	0
Acsl3	ENSMUSG00000032883	164.737	169.126	168.18	169.225	373.249	373.88	381.038	384.181	31.3583	30.9617	31.6506	32.2281	41.1184	41.0985	42.6989	42.4764
Utp14b	ENSMUSG00000079470	3.66269	3.80959	3.57789	3.66802	3.16309	3.13655	3.39601	3.18253	1.40893	1.63476	1.52301	1.60002	1.4149	1.69938	1.64814	1.76188
Gm6159	ENSMUSG00000099377	0	0	0	0	0	0	0	0	0	0	0	0	0	0	0	0
Gm29536	ENSMUSG00000099706	0	0	0	0	0	0	0	0	0	0	0	0	0	0	0	0
Kcne4	ENSMUSG00000047330	0	0	0	0	0.133563	0.014692	0.0649988	0.0647735	0	0	0	0	0	0	0	0
Gm29187	ENSMUSG00000101324	0	0	0	0	0	0	0	0	0	0	0	0	0	0	0	0
Gm5830	ENSMUSG00000072978	0	0	0	0	0	0	0	0	0	0	0	0	0	0	0	0
Scg2	ENSMUSG00000050711	0	0	0	0	0.188139	0.279387	0.137337	0.188185	0	0	0	0	0	0	0	0
Gm19027	ENSMUSG00000099562	0	0	0	0	0	0	0	0	0	0	0	0	0	0	0	0
Gm24160	ENSMUSG00000077782	0	0	0	0	0	0	0	0	0	0	0	0	0	0	0	0
Ap1s3	ENSMUSG00000054702	0.0450354	0.0556053	0.0602678	0.0720509	0.109606	0.0949464	0.180023	0.0298998	0.532286	0.776534	0.512374	0.505326	1.04774	0.883931	1.02551	0.867345
Gm37886	ENSMUSG00000102235	0	0	0	0	0	0	0	0	0	0	0	0	0	0	0	0
Wdfy1	ENSMUSG00000073643	2.57206	2.57512	2.27774	2.53024	4.93493	4.8555	4.97103	5.43791	8.74367	8.11317	8.91106	8.96627	14.6512	14.5731	15.0658	14.4125
Gm10555	ENSMUSG00000104497	0	0	0	0	0	0	0	0	0	0	0	0	0	0	0	0
Mrpl44	ENSMUSG00000026248	27.8106	27.0614	27.9167	27.9174	27.5104	26.6892	28.022	27.7941	24.4604	23.833	24.8367	23.7019	17.5557	16.5344	15.9444	15.609
Serpine2	ENSMUSG00000026249	78.7918	78.9991	77.7486	77.8883	52.8618	52.3034	53.6894	52.005	7.71509	7.50604	7.83282	7.73783	13.4076	13.6996	13.4533	13.6296
Gm5529	ENSMUSG00000067106	0	0	0	0	0	0	0	0	0	0	0	0	0	0	0	0
Gm28071	ENSMUSG00000100397	0	0	0	0	0	0	0	0	0	0	0	0	0	0	0	0
Gm28058	ENSMUSG00000099753	0	0	0	0	0	0	0	0	0	0	0	0	0	0	0	0
Gm23934	ENSMUSG00000096297	0	0	0	0	0	0	0	0	0	0	0	0	0	0	0	0
Gm38339	ENSMUSG00000102518	0	0	0	0	0	0	0	0	0	0	0	0	0	0	0	0
9830004L10Rik	ENSMUSG00000099552	0	0	0	0	0	0	0	0	0	0	0	0	0	0	0	0
Fam124b	ENSMUSG00000043230	0.511575	0.476712	0.578686	0.555932	0.0587293	0.0348852	0.0900292	0.0769005	2.05351	2.30882	1.99941	2.16611	0	0	0	0
2310015K22Rik	ENSMUSG00000101257	0.177429	0.0876288	0.0949764	0.118277	0.620746	0.667976	0.709248	0.912937	0	0	0	0	0	0	0	0
Gm37932	ENSMUSG00000103404	0	0	0	0	0	0	0	0	0	0	0	0	0	0	0	0
Cul3	ENSMUSG00000004364	41.3066	41.7601	44.5213	43.3548	48.0728	46.4545	50.3256	48.8886	8.8318	8.28447	9.07826	9.77669	17.2772	17.6917	19.3403	18.4822
Gm37902	ENSMUSG00000103076	0	0	0	0	0	0	0	0	0	0	0	0	0	0	0	0
Gm37262	ENSMUSG00000103525	0	0	0	0	0	0	0	0	0	0	0	0	0	0	0	0
Gm29125	ENSMUSG00000101722	0	0	0	0	0.061228	0.0484926	0.0402256	0.0400862	0	0	0	0	0	0	0	0
Gm6189	ENSMUSG00000090637	0	0	0	0	0	0	0	0	0	0	0	0	0	0	0	0
1700016L21Rik	ENSMUSG00000101483	0	0	0	0	0	0	0	0	0	0	0	0	0	0	0	0
Gm45261	ENSMUSG00000110100	0	0	0	0	0	0	0	0	0	0	0	0	0	0	0	0
Dock10	ENSMUSG00000038608	0.0676424	0.0645875	0.070003	0.0553121	0.117982	0.0842066	0.120174	0.089818	0	0	0	0	0	0	0	0
Gm37645	ENSMUSG00000103192	0	0	0	0	0	0	0	0	0	0	0	0	0	0	0	0
Gm38062	ENSMUSG00000104488	0	0	0	0	0	0	0	0	0	0	0	0	0	0	0	0
A630081D01Rik	ENSMUSG00000102721	0	0	0	0	0	0	0	0	0	0	0	0	0	0	0	0
Gm29124	ENSMUSG00000099949	0	0	0	0	0	0	0	0	0	0	0	0	0	0	0	0
Gm28066	ENSMUSG00000099918	0	0	0	0	0	0	0	0	0	0	0	0	0	0	0	0
Nyap2	ENSMUSG00000054976	0	0	0	0	0	0	0	0	0	0	0	0	0	0	0	0
Gm37210	ENSMUSG00000104029	0	0	0	0	0	0	0	0	0	0	0	0	0	0	0	0
Gm6198	ENSMUSG00000101986	0	0	0	0	0	0	0	0	0.0163443	0	0	0	0	0	0	0
Gm5530	ENSMUSG00000087008	0	0	0	0	0	0	0	0	0	0	0	0	0	0	0	0
Gm7516	ENSMUSG00000100561	0	0	0	0	0	0	0	0	0	0	0	0	0	0	0	0
Gm37114	ENSMUSG00000103571	0	0	0	0	0	0	0	0	0	0	0	0	0	0	0	0
Mir6344	ENSMUSG00000098797	0	0	0	0	0	0	0	0	0	0	0	0	0	0	0	0
Irs1	ENSMUSG00000055980	0.513827	0.563543	0.500776	0.593393	0.0344977	0.0384218	0.0424955	0.0611697	0.0157062	0.0364012	0.0166826	0.0164532	0.0523441	0.0463684	0.0547068	0.027299
Gm9747	ENSMUSG00000022591	2.66389	3.20972	2.95026	3.2454	0.712606	0.636315	0.535486	0.625109	8.07488	7.96999	7.65794	8.54777	6.08893	6.09328	6.27515	6.75801
Rhbdd1	ENSMUSG00000026142	24.052	25.1173	24.7493	25.3152	16.6698	16.3724	16.6743	16.0073	6.28604	6.02337	6.14007	6.55917	1.89778	1.98921	2.16375	2.08232
Gm19552	ENSMUSG00000104493	0	0	0	0	0	0	0	0	0	0	0	0	0	0	0	0
Gm28940	ENSMUSG00000100786	0	0	0	0	0	0	0	0	0	0	0	0	0	0	0	0
Gm22112	ENSMUSG00000096779	0	0	0	0	0	0	0	0	0	0	0	0	0	0	0	0
Col4a4	ENSMUSG00000067158	0.0702288	0.0965139	0.0784549	0.110729	0.0743137	0.0772491	0.0935766	0.0689257	0	0	0	0	0.72616	0.665901	0.68823	0.813882
Col4a3	ENSMUSG00000079465	0.0260082	0.0224787	0.0104415	0.0208049	0.118684	0.105748	0.134287	0.164039	0	0	0	0	0.00480219	0.0141799	0.0150569	0.0100179
n-R5s213	ENSMUSG00000065055	0	0	0	0	0	0	0	0	0	0	0	0	0	0	0	0
C430014B12Rik	ENSMUSG00000097564	0.0976729	0.0241194	0	0	0.445714	0.353006	0.553114	0.518774	0	0	0	0	0	0	0	0
Mff	ENSMUSG00000026150	52.8093	52.9316	54.0025	54.3244	68.1176	68.1078	72.2777	70.8182	9.68538	9.32868	9.63804	9.89833	15.21	15.3718	16.084	16.5961
Gm28941	ENSMUSG00000101450	0	0	0	0	0	0	0	0	0	0	0	0	0	0	0	0
Tm4sf20	ENSMUSG00000026149	0	0	0	0	0	0.0258863	0	0.0855951	0	0	0	0	0	0	0	0
Gm19257	ENSMUSG00000099771	0	0	0	0	0	0	0	0	0	0	0	0	0	0	0	0
Gm36999	ENSMUSG00000102280	0	0	0	0	0	0	0	0	0	0	0	0	0	0	0	0
Gm28942	ENSMUSG00000100170	0	0	0	0	0	0	0	0	0	0	0	0	0	0	0	0
Gm17764	ENSMUSG00000100744	0	0	0	0	0	0	0	0	0	0	0	0	0	0	0	0
Gm22396	ENSMUSG00000093782	0	0	0	0	0	0	0	0	0	0	0	0	0	0	0	0
Agfg1	ENSMUSG00000026159	6.58958	6.83725	7.19125	6.86344	5.98235	5.91787	6.20029	6.23012	1.3704	1.40655	1.33429	1.40566	2.8887	2.88258	3.19213	3.19173
Gm7553	ENSMUSG00000101784	0	0	0	0	0	0	0	0	0	0	0	0	0	0	0	0
Slc19a3	ENSMUSG00000038496	0.0105719	0.0835404	0.0905452	0.101482	0.0514595	0.0636811	0.0422598	0.0421134	0	0	0.0165901	0	0	0	0	0
Gm7539	ENSMUSG00000100432	0	0	0	0	0	0	0	0	0	0	0	0	0	0	0	0
Krtap28-10	ENSMUSG00000100190	0	0	0	0	0	0	0	0	0	0	0	0	0	0	0	0
A030005K14Rik	ENSMUSG00000104423	0	0	0	0	0	0	0	0	0	0	0	0	0	0	0	0
Krtap28-13	ENSMUSG00000101315	0	0	0	0	0	0	0	0	0	0	0	0	0	0	0	0
Gm29518	ENSMUSG00000099691	0	0	0	0	0	0	0	0	0	0	0	0	0	0	0	0
Ccl20	ENSMUSG00000026166	0	0	0	0	0	0	0	0.0605571	0	0	0	0	0	0	0	0
Gm29519	ENSMUSG00000101173	0	0	0	0	0	0	0	0	0	0	0	0	0	0	0	0
Daw1	ENSMUSG00000053161	0	0	0	0	0	0.0364827	0.0403509	0	0	0	0	0	0	0	0	0
Gm6244	ENSMUSG00000101896	0	0	0	0	0	0	0	0	0	0	0	0	0	0	0	0
n-R5s214	ENSMUSG00000084443	0	0	0	0	0	0	0	0	0	0	0	0	0	0	0	0
Sphkap	ENSMUSG00000026163	0.222724	0.246665	0.285411	0.20516	0.0369587	0.0487855	0.0584546	0.0492902	0	0	0	0	0.0548321	0.13247	0.119824	0.114386
Gm6374	ENSMUSG00000079140	0	0	0	0	0	0	0	0	0	0	0	0	0	0	0	0
Gm37517	ENSMUSG00000104374	0	0	0	0	0	0	0	0	0	0	0	0	0	0	0	0
Gm37989	ENSMUSG00000104219	0	0	0	0	0	0	0	0	0	0	0	0	0	0	0	0
4933436I20Rik	ENSMUSG00000100580	0	0	0.016165	0	0	0	0	0	0.0223078	0.066473	0.0947785	0.116844	0	0	0	0
Gm25754	ENSMUSG00000094946	0	0	0	0	0	0	0	0	0	0	0	0	0	0	0	0
Gm24555	ENSMUSG00000077736	0	0	0	0	0	0	0	0	0	0	0	0	0	0	0	0
Pid1	ENSMUSG00000045658	0.179914	0.159485	0.187674	0.137769	1.16204	1.12263	1.26625	1.15773	0.143127	0.148933	0.144786	0.207051	2.05791	1.99199	2.16504	2.23181
Gm37058	ENSMUSG00000102750	0	0	0	0	0	0	0	0	0	0	0	0	0	0	0	0
Gm18304	ENSMUSG00000101934	0	0	0	0	0	0	0	0	0	0	0	0	0	0	0	0
Mir6353	ENSMUSG00000098851	0	0	0	0	0	0	0	0	0	0	0	0	0	0	0	0
Dner	ENSMUSG00000036766	12.6185	12.6246	13.0306	12.1583	187.527	184.224	181.655	184.587	4.88332	4.95979	5.67584	5.30425	22.7912	22.2947	23.6003	21.2993
Gm37959	ENSMUSG00000104396	0	0	0	0	0	0	0	0	0	0	0	0	0	0	0	0
Gm37925	ENSMUSG00000102481	0	0	0	0	0	0	0	0	0	0	0	0	0	0	0	0
Mir5126	ENSMUSG00000093254	0	0	0	0	0	0	0	0	0	0	0	0	0	0	0	0
Trip12	ENSMUSG00000026219	9.64645	9.38351	9.62651	9.79134	9.30621	9.52439	9.77866	9.60522	4.97162	5.06668	5.18107	5.26229	6.62326	6.52541	6.83435	6.56775
Gm38374	ENSMUSG00000103505	0	0	0	0	0	0	0	0	0	0	0	0	0	0	0	0
Gm37738	ENSMUSG00000104503	0	0	0	0	0	0	0	0	0	0	0	0	0	0	0	0
Fbxo36	ENSMUSG00000073633	2.15718	2.697	2.21255	2.39735	1.06471	1.32666	1.02512	1.02156	8.51364	8.47848	8.5458	8.14809	1.91632	1.71071	1.65349	2.11505
Slc16a14	ENSMUSG00000026220	0	0	0	0	0	0	0	0	0	0	0	0	0	0	0	0
Gm15433	ENSMUSG00000096802	0	0	0	0	0	0	0	0	0	0	0	0	0	0	0	0
Gm29284	ENSMUSG00000099693	0	0	0	0	0	0	0	0	0	0	0	0	0	0	0	0
C130026I21Rik	ENSMUSG00000052477	0	0	0	0	0.03091	0.0714021	0.0112818	0.0449708	0.0125091	0	0	0	0	0	0	0
Rpl19-ps1	ENSMUSG00000064281	0	0	0	0	0	0	0	0	0	0	0	0	0	0	0	0
Gm27907	ENSMUSG00000098842	0	0	0	0	0	0	0	0	0	0	0	0	0	0	0	0
Gm7582	ENSMUSG00000061852	0	0	0	0	0	0	0	0	0	0	0	0	0	0	0	0
Gm2389	ENSMUSG00000089976	0	0	0	0	0	0	0	0	0	0	0	0	0	0	0	0
Gm18342	ENSMUSG00000101279	0	0	0	0	0	0	0	0	0.137961	0.0685163	0.073269	0	0	0	0	0
A530032D15Rik	ENSMUSG00000089844	0	0	0	0	0	0	0	0	0.20905	0.118653	0.190326	0.312846	0	0	0	0
Gm10553	ENSMUSG00000073631	0	0	0	0	0	0	0	0	0	0	0	0	0	0	0	0
A530040E14Rik	ENSMUSG00000072109	0	0	0.0149333	0	0	0	0	0	0	0	0	0	0.0206041	0.0405598	0.0430684	0.0214913
Gm16038	ENSMUSG00000090128	0	0	0	0	0	0	0	0	0	0	0	0	0	0	0	0
Gm2619	ENSMUSG00000091199	0	0	0	0	0	0	0	0	0	0	0	0	2.00475	1.23325	1.04762	0.784152
Gm6264	ENSMUSG00000089716	0	0	0	0	0	0	0	0	0.129912	0.129038	0.0344971	0.0680451	0	0	0	0
Gm7609	ENSMUSG00000079457	0	0	0	0	0	0	0	0	0	0.0762025	0	0	0.479401	0.301989	0.380791	0.46004
Gm16028	ENSMUSG00000090252	0	0	0	0	0	0	0	0	0	0	0	0	0	0	0	0
Gm16026	ENSMUSG00000079455	0	0	0	0	0	0	0	0	0	0	0	0	0	0	0	0
Gm16025	ENSMUSG00000089652	0	0	0	0	0	0	0	0	0	0	0	0	0	0	0	0
Gm7281	ENSMUSG00000089937	0	0	0	0	0	0	0	0	0	0	0	0	0	0	0	0
Gm2666	ENSMUSG00000096292	0	0	0	0	0	0	0	0	0	0	0	0	0	0	0	0
Gm2427	ENSMUSG00000101751	0	0	0	0	0	0	0	0	1.30413	1.67317	1.67379	1.42308	1.19523	0.427789	1.02206	0.850018
Gm16092	ENSMUSG00000089714	0	0	0	0	0	0	0	0	0	0	0	0	0.0199016	0	0	0
Gm7592	ENSMUSG00000090186	0	0	0	0	0	0	0	0	0	0	0	0	0	0	0	0.0796242
G530012D18Rik	ENSMUSG00000094127	0	0	0	0	0	0	0	0.102442	1.36779	1.24537	1.08961	0.955224	0.113961	0.112167	0	0
Sp110	ENSMUSG00000070034	0	0	0.00511578	0	0.0697788	0.0633243	0.101874	0.0571055	0	0	0	0.00739556	0	0	0	0
Gm16094	ENSMUSG00000090103	0	0	0	0	0	0	0	0	0	0	0	0	0	0	0	0
Sp140	ENSMUSG00000070031	0	0	0	0	0.189571	0.117297	0.0908137	0.116356	1.38094	1.44308	1.6043	1.20551	0.0862923	0.0849344	0.0601249	0.0300026
Gm10552	ENSMUSG00000073628	0	0	0	0	0	0	0	0	0	0	0	0	0	0	0	0
Gm17017	ENSMUSG00000090246	0	0	0	0	0	0	0	0	0	0	0	0	0	0	0	0
Sp100	ENSMUSG00000026222	0.0857675	0.0974256	0.0688661	0.0686086	0.151336	0.108492	0.119995	0.0968024	0.0126714	0.0125861	0.0134592	0.00663701	0.0823484	0.0872874	0.0595838	0.0594652
n-R5s215	ENSMUSG00000064414	0	0	0	0	0	0	0	0	0	0	0	0	0	0	0	0
A630001G21Rik	ENSMUSG00000052760	0	0	0	0	0	0	0	0	0	0	0	0.0185121	0	0	0	0
Mir8096	ENSMUSG00000098634	0	0	0	0	0	0	0	0	0	0	0	0	0	0	0	0
Gm25472	ENSMUSG00000094834	0	0	0	0	0	0	0	0	0	0	0	0	0	0	0	0
9930111H07Rik	ENSMUSG00000100217	0	0	0	0	0	0	0	0	0	0	0	0	0	0	0	0
Gm22906	ENSMUSG00000092932	0	0	0	0	0	0	0	0	0	0	0	0	0	0	0	0
Cab39	ENSMUSG00000036707	40.8984	40.4288	40.8316	41.054	30.3007	29.7058	32.2306	31.6311	4.59558	4.79403	4.67278	4.54803	20.0181	21.2144	21.706	21.3015
Itm2c	ENSMUSG00000026223	90.4578	89.8904	84.9497	86.963	59.4391	58.594	58.4801	58.0356	20.1407	19.4134	19.0045	19.0048	66.2133	66.1927	65.3665	67.1003
4933407L21Rik	ENSMUSG00000026224	0	0	0	0	0	0	0	0	0.0393365	0	0	0	0	0	0	0
Gm28884	ENSMUSG00000099767	0	0	0	0	0	0	0	0	0	0	0	0	0	0	0	0
Gpr55	ENSMUSG00000049608	0	0	0	0	0.0317905	0.0419635	0.0116032	0.0346889	0	0	0	0	0.0128631	0	0	0
Gm28100	ENSMUSG00000100108	0	0	0	0	0	0	0	0	0	0	0	0	0	0	0	0
Gm18180	ENSMUSG00000099342	0	0	0	0	0	0	0	0	0	0	0	0	0	0	0	0
Spata3	ENSMUSG00000026226	0	0	0	0	0	0	0	0	0	0	0	0	0	0	0	0
2810459M11Rik	ENSMUSG00000026227	0	0	0	0	0	0	0	0	0	0	0	0	0	0	0	0
Psmd1	ENSMUSG00000026229	50.159	50.2918	50.4625	49.8707	37.166	35.6689	35.9542	36.3125	16.2981	16.8686	16.9309	15.9917	19.434	19.5325	18.2966	18.9524
Gm22786	ENSMUSG00000077274	0	0	0	0	0	0	0	0	0	0	0	0	0	0	0	0
Htr2b	ENSMUSG00000026228	0.0304111	0	0	0.0162179	0	0.0183184	0.0202607	0	0	0	0	0	2.40328	1.90121	2.55871	1.89764
Gm37914	ENSMUSG00000103272	0	0	0	0	0	0	0	0	0	0	0	0	0	0	0	0
Gm21972	ENSMUSG00000094638	0.0417564	0.0412454	0.0447038	0.0445366	0.0508129	0	0	0.0554456	0	0	0	0	0	0	0	0
Armc9	ENSMUSG00000062590	1.60196	1.61435	1.65369	1.71925	1.61289	1.56975	1.52704	1.56145	0.585247	0.522812	0.594264	0.489694	1.11139	1.05044	1.14233	1.13238
Gm16341	ENSMUSG00000087538	0	0	0	0	0	0	0	0	0	0	0	0	0	0	0	0
B3gnt7	ENSMUSG00000079445	0.741826	0.625278	0.857723	0.780669	0.144435	0.107243	0.171331	0.170737	0	0	0	0	0.599023	0.445793	0.503904	0.685774
Gm28626	ENSMUSG00000099644	0	0.0615508	0	0	0	0.0750702	0.0830297	0	0	0	0	0	0	0	0	0
Gm5258	ENSMUSG00000091806	0	0	0	0	0	0	0	0	0	0	0	0	0	0	0	0
Gm28627	ENSMUSG00000101853	0	0	0	0	0	0	0	0	0	0	0	0	0	0	0	0
Ncl	ENSMUSG00000026234	10.2698	10.6877	10.5419	10.5907	9.39327	9.65568	9.82763	9.6162	13.6738	13.6191	13.8002	13.379	13.6994	13.544	13.8366	14.01
Snora75	ENSMUSG00000064837	0	0	0	0	0	0	0	0	0	0	0	0	0	0	0	0
Mir3535	ENSMUSG00000104627	0	0	0	0	0	0	0	0	0	0	0	0	0	0	0	0
Gm24148	ENSMUSG00000064696	0	0	0	0	0	0	0	0	0	0	0	0	0	0	0	0
Snord82	ENSMUSG00000064823	0	0	0	0	0	0	0	0	0	0	0	0	0	0	0	0
C130036L24Rik	ENSMUSG00000073627	0.141189	0.226625	0.188944	0.216473	0.214765	0.223248	0.211644	0.25778	0.338967	0.349635	0.193868	0.286801	0.378006	0.359229	0.422315	0.217535
RP23-403I3.7	ENSMUSG00000110510	0	0	0	0	0	0	0	0	0	0	0	0	0	0	0	0
Nmur1	ENSMUSG00000026237	0.229402	0.188829	0.143263	0.0815585	0.302419	0.299395	0.305667	0.329992	0	0	0	0	0	0	0	0
1700019O17Rik	ENSMUSG00000036574	0	0	0	0	0	0	0	0	0	0	0	0	0	0	0	0
Rpl30-ps6	ENSMUSG00000101328	0	0	0	0	0	0	0	0	0	0	0	0	0	0	0	0
Ptma	ENSMUSG00000026238	41.5343	41.5733	42.6152	41.0612	23.6531	25.6327	23.2415	26.1628	198.203	202.04	196.926	199.499	217.022	212.802	213.816	216.567
Pde6d	ENSMUSG00000026239	67.2458	67.9218	67.2778	67.6927	56.0867	54.307	57.1113	52.6661	36.8385	31.7221	33.6657	34.9986	17.5367	17.5203	17.5704	17.4896
Gm37152	ENSMUSG00000102927	0	0	0	0	0	0	0	0	0	0	0	0	0	0	0	0
Cops7b	ENSMUSG00000026240	6.35721	6.20397	5.94418	6.04102	16.4587	16.1526	15.908	15.9465	4.27945	4.00923	4.18591	4.13743	1.94405	1.8622	1.68712	1.71092
Gm22955	ENSMUSG00000084468	0	0	0	0	0	0	0	0	0	0	0	0	0	0	0	0
Gm37022	ENSMUSG00000103609	0	0	0	0	0	0	0	0	0	0	0	0	0	0	0	0
Nppc	ENSMUSG00000026241	0.155485	0.33788	0.233043	0.199004	0.189207	0.112389	0.0828703	0.123875	0.0918858	0.0456337	0.0487991	0.0481279	0.826816	0.768593	1.00816	1.00615
Dis3l2	ENSMUSG00000053333	1.87993	1.92744	1.74512	2.05586	2.67377	2.4798	2.61061	2.91754	0.498062	0.622752	0.597488	0.583131	1.65794	1.60878	1.60419	1.80265
Gm29097	ENSMUSG00000100225	0	0	0	0	0	0	0	0	0	0	0	0	0	0	0	0
Gm29055	ENSMUSG00000100768	0	0	0	0	0	0	0	0	0	0	0	0	0	0	0	0
Gm37485	ENSMUSG00000104121	0	0	0	0	0	0	0	0	0	0	0	0	0	0	0	0
Gm38142	ENSMUSG00000102383	0	0	0	0	0	0	0	0	0	0	0	0	0	0	0	0
Gm38010	ENSMUSG00000104400	0	0	0	0	0	0	0	0	0	0	0	0	0	0	0	0
Gm37541	ENSMUSG00000102293	0	0	0	0	0	0	0	0	0	0	0	0	0	0	0	0
Gm38021	ENSMUSG00000102649	0	0	0	0	0	0	0	0	0	0	0	0	0	0	0	0
Gm6136	ENSMUSG00000084106	0	0	0	0	0	0	0	0	0	0	0	0	0	0	0	0
Gm37967	ENSMUSG00000102571	0	0	0	0	0	0	0	0	0	0	0	0	0	0	0	0
Gm28375	ENSMUSG00000099401	0	0	0	0	0	0	0	0	0	0	0	0	0	0	0	0
Gm37017	ENSMUSG00000102956	0	0	0	0	0	0	0	0	0	0	0	0	0	0	0	0
Gm37447	ENSMUSG00000103984	0	0	0	0	0	0	0	0	0	0	0	0	0	0	0	0
Akp-ps1	ENSMUSG00000101940	0	0	0	0	0	0	0	0	0	0	0	0	0	0	0	0
Gm29371	ENSMUSG00000101625	0	0	0	0	0	0	0	0	0.108186	0.0537292	0.114912	0.113332	0	0	0	0
Alppl2	ENSMUSG00000026246	0	0	0	0	0	0	0	0	0	0	0	0	0	0	0	0
Alpi	ENSMUSG00000079440	0	0	0	0	0	0	0	0	0	0	0	0	0	0	0	0
Gm29372	ENSMUSG00000100940	0	0	0	0	0	0	0	0	0	0	0	0	0	0	0	0
Akp3	ENSMUSG00000036500	0	0	0	0	0	0	0	0	0	0	0	0	0	0	0	0
Gm29374	ENSMUSG00000099839	0	0	0	0	0	0	0	0	0	0	0	0	0	0	0	0
Ecel1	ENSMUSG00000026247	0.120354	0.118881	0.0991147	0.0987441	0	0	0	0	0	0	0	0	0	0	0	0
Prss56	ENSMUSG00000036480	0	0	0	0	0.0180875	0.0358133	0.0198053	0.0197366	0	0	0	0	0	0	0	0
Chrnd	ENSMUSG00000026251	0	0	0	0	0	0	0	0	0	0	0	0	0	0	0	0
Chrng	ENSMUSG00000026253	0	0	0	0	0	0	0	0	0	0	0	0	0	0	0	0
Eif4e2	ENSMUSG00000026254	7.02345	7.23635	6.29299	6.95634	7.50538	7.43553	7.46946	7.44358	3.55675	3.51379	3.5744	3.4182	3.17302	3.06653	2.99596	3.10987
Gm26187	ENSMUSG00000088318	0	0	0	0	0	0	0	0	0	0	0	0	0	0	0	0
Efhd1	ENSMUSG00000026255	200.41	199.479	199.211	200.434	285.609	283.084	288.392	290.956	91.7575	90.1107	94.5427	91.9915	84.7352	84.4659	85.4056	83.3561
Efhd1os	ENSMUSG00000089821	0	0.0964049	0.208977	0.208195	0	0	0	0	0	0	0	0	0	0	0	0
Gigyf2	ENSMUSG00000048000	3.32433	3.41374	3.68588	3.54005	4.51014	4.11913	4.51726	4.41066	1.98869	2.2227	2.10819	2.19334	3.07001	3.04851	3.13132	3.21032
Gm22549	ENSMUSG00000095281	0	0	0	0	0	0	0	0	0	0	0	0	0	0	0	0
Kcnj13	ENSMUSG00000079436	2.1687	2.14216	2.02131	2.01376	446.872	446.768	448.345	457.598	2.48786	2.50856	2.56245	2.92208	6.21848	5.63839	5.94773	5.77865
Gm23504	ENSMUSG00000089613	0	0	0	0	0	0	0	0	0	0	0	0	0	0	0	0
3110079O15Rik	ENSMUSG00000026258	0	0	0	0	0	0	0	0	0	0	0	0	0	0	0	0
Ngef	ENSMUSG00000026259	0	0	0	0	0	0	0	0	0	0	0	0	0	0	0	0
Neu2	ENSMUSG00000079434	0	0	0	0	0	0	0	0	0	0	0	0	0	0	0	0.0192758
Gm17181	ENSMUSG00000091123	0	0	0	0	0	0	0	0	0	0	0	0	0	0	0	0
Gm6153	ENSMUSG00000090994	0	0	0	0	0	0	0	0	0	0	0	0	0	0	0	0
Inpp5d	ENSMUSG00000026288	0	0	0	0	0.0051869	0.0205401	0.011359	0.0169794	0.00629736	0	0.00668886	0	0	0	0	0
Atg16l1	ENSMUSG00000026289	4.00157	3.76644	3.93813	3.8229	4.65241	4.46804	4.3005	4.63417	0.934777	0.869221	0.786919	0.911521	1.91891	1.85936	1.85485	1.92376
Gm25395	ENSMUSG00000087968	0	0	0	0	0	0	0	0	0	0	0	0	0	0	0	0
Scarna6	ENSMUSG00000089281	0	0	0	0	0	0	0	0	0	0	0	0	0	0	0	0
Sag	ENSMUSG00000056055	0.382111	0.312731	0.331161	0.32216	0.101854	0.113988	0.135772	0.101476	0.37098	0.379164	0.434018	0.332301	0.096759	0.132273	0.0955084	0.100925
Dgkd	ENSMUSG00000070738	5.87038	5.69574	5.67196	5.87275	2.04925	1.78941	1.87829	1.90947	0.649948	0.680282	0.660662	0.746748	3.95485	3.97514	3.57835	3.87005
Gm19582	ENSMUSG00000101942	0.0770582	0.0380576	0.0412487	0.123283	0.0468857	0	0	0.0511603	0	0	0	0	0	0	0	0
4833421G17Rik	ENSMUSG00000103996	0	0	0	0	0	0	0	0	0	0	0	0	0	0	0	0
Gm38365	ENSMUSG00000103591	0	0	0	0	0	0	0	0	0	0	0	0	0	0	0	0
Usp40	ENSMUSG00000005501	2.35224	2.19119	2.39042	2.35832	1.91121	2.04905	1.92877	1.91247	2.63582	2.5756	2.40217	2.46434	0.72164	0.631364	0.748627	0.563141
Gm25198	ENSMUSG00000095942	0	0	0	0	0	0	0	0	0	0	0	0	0	0	0	0
Gm5832	ENSMUSG00000084021	0	0	0	0	0	0	0	0	0	0	0	0	0	0	0	0
Gm15375	ENSMUSG00000083478	0	0	0	0	0	0	0	0	0	0	0	0	0	0	0	0
Ugt1a10	ENSMUSG00000090165	0	0	0	0	0	0	0	0	0	0	0	0	0	0	0	0
Gm20528	ENSMUSG00000092220	0	0	0	0	0	0	0	0	0	0	0	0	0	0	0	0
Ugt1a9	ENSMUSG00000090175	0	0	0	0	0	0	0	0	0	0	0	0	0.896073	0.473254	0.525365	0
Ugt1a8	ENSMUSG00000089675	0	0	0	0	0	0	0	0	0	0	0	0	0	0	0	0
Ugt1a7c	ENSMUSG00000090124	0	0	0	0	0	0	0	0	0	0	0	0	0.0226895	0	0	0.0709993
Gm15373	ENSMUSG00000082837	0	0	0	0	0	0	0	0	0	0	0	0	0	0	0	0
Ugt1a6b	ENSMUSG00000090145	0	0	0	0	0	0	0	0	0	0	0	0	0	0.711994	0	0.670688
Gm15372	ENSMUSG00000084195	0	0	0	0	0	0	0	0	0	0	0	0	0	0	0	0
Gm15370	ENSMUSG00000081261	0	0	0	0	0	0	0	0	0	0	0	0	0	0	0	0
Ugt1a6a	ENSMUSG00000054545	0.105204	0.170721	0.185035	0.144269	0	0	0	0	0	0	0	0	0	0	0	0
Gm15369	ENSMUSG00000081602	0	0	0	0	0	0	0	0	0	0	0	0	0	0	0	0
Gm15374	ENSMUSG00000082513	0	0	0	0	0	0	0	0	0	0	0	0	0	0	0	0
Gm15371	ENSMUSG00000082677	0	0	0	0	0	0	0	0	0	0	0	0	0	0	0	0
Ugt1a5	ENSMUSG00000089943	0	0	0	0	0	0	0	0	0	0	0	0	0	0	0	0
Gm15368	ENSMUSG00000081488	0	0	0	0	0	0	0	0	0	0	0	0	0	0	0	0
Gm15376	ENSMUSG00000083277	0	0	0	0	0	0	0	0	0	0	0	0	0	0	0	0
Ugt1a2	ENSMUSG00000090171	0	0	0	0	0	0	0	0	0	0	0	0	0	0	0	0.40644
Dnajb3	ENSMUSG00000081984	1.97316	1.49221	1.78237	1.3811	0.337657	0.408565	0.821607	0.655008	0	0	0.0483812	0	0.500949	0.582715	0.523562	0.52252
Ugt1a1	ENSMUSG00000089960	0	0	0	0	0	0	0	0	0	0	0	0	0	0	0.382377	0
Mroh2a	ENSMUSG00000079429	0.0228942	0.0301521	0.0204252	0.00813952	0.0510762	0.0827435	0.0711795	0.0911993	0	0	0	0	0	0	0	0
Hjurp	ENSMUSG00000044783	4.01391	4.19914	4.18064	4.34754	5.97308	6.19449	5.82514	5.85659	0.706796	0.639256	0.573734	0.565842	2.32107	2.48812	2.42584	2.27719
Trpm8	ENSMUSG00000036251	0	0	0	0	0	0	0	0	0	0	0	0	0	0	0	0
4930453O03Rik	ENSMUSG00000085420	0	0	0	0	0	0	0	0	0	0	0	0	0	0	0	0
Spp2	ENSMUSG00000026295	0	0	0	0	0	0	0	0	0.0482586	0.143801	0.205035	0.101107	0	0	0	0
Gm29538	ENSMUSG00000099553	2.95823	2.92203	2.13591	4.03572	0	0	0	0	4.77709	4.74494	3.77857	3.62012	0	0	0	0
Gm28888	ENSMUSG00000100908	0	0	0	0	0	0	0	0	0	0	0	0	0	0	0	0
Glrp1	ENSMUSG00000062310	0	0	0	0	0	0	0	0	0.146773	0.315868	0.311796	0.435635	0	0	0	0
Gm19589	ENSMUSG00000100798	0	0	0	0	0	0	0	0	0	0	0	0	0	0	0	0
Gm38130	ENSMUSG00000104057	0	0	0	0	0	0	0	0	0	0	0	0	0	0	0	0
Gm29336	ENSMUSG00000100367	0	0	0	0	0	0	0	0	0	0	0	0	0	0	0	0
Arl4c	ENSMUSG00000049866	0.501503	0.454571	0.499002	0.484551	0.100516	0.13505	0.15723	0.125348	3.60874	3.33337	3.2498	3.30554	8.07892	8.90394	8.06103	8.70858
Gm29335	ENSMUSG00000101736	0	0	0	0	0	0	0	0	0	0	0	0	0	0	0	0
Platr5	ENSMUSG00000097398	0	0	0	0	0	0	0	0.07522	0	0	0	0	0	0	0	0
Gm29337	ENSMUSG00000099848	0	0	0	0	0	0	0	0	0	0	0	0	0	0	0	0
Gm4753	ENSMUSG00000101333	0	0	0	0	0	0	0	0	0	0	0	0	0	0	0	0
1700067G17Rik	ENSMUSG00000099378	0.161209	0.265393	0.230117	0.0573141	0	0	0	0	0	0	0	0	0	0	0	0
Gm18699	ENSMUSG00000099544	0	0	0	0	0	0	0	0	0	0	0	0	0	0	0	0
Sh3bp4	ENSMUSG00000036206	4.79833	4.87109	4.5127	4.71217	4.44291	4.38321	4.34964	4.43557	2.83751	2.60448	2.4171	2.49177	2.79016	2.83841	2.67147	2.81264
Gm38312	ENSMUSG00000102700	0	0	0	0	0	0	0	0	0	0	0	0	0	0	0	0
Gm5259	ENSMUSG00000102083	0	0	0	0	0	0	0	0	0	0	0	0	0	0	0	0
Gm28342	ENSMUSG00000101288	0	0	0	0	0	0	0	0	0	0	0	0	0	0	0	0
C030007H22Rik	ENSMUSG00000099938	0	0	0	0	0	0	0	0	0	0	0	0	0	0	0	0
Agap1	ENSMUSG00000055013	1.66052	1.6402	1.43456	1.55001	1.04699	1.09749	1.12073	1.16805	1.4919	1.48893	1.52414	1.6561	3.69166	3.74569	3.70947	3.42731
Gm37297	ENSMUSG00000104114	0	0	0	0	0	0	0	0	0	0	0	0	0	0	0	0
Gm25180	ENSMUSG00000088371	0	0	0	0	0	0	0	0	0	0	0	0	0	0	0	0
Gm28499	ENSMUSG00000101662	0	0	0	0	0	0	0	0	0	0	0	0	0	0	0	0
4933400F21Rik	ENSMUSG00000102009	0	0	0	0	0.0813486	0.0690301	0.101799	0.114127	0.0282184	0	0.0149864	0	0	0	0	0
Gm26037	ENSMUSG00000088775	0	0	0	0	0	0	0	0	0	0	0	0	0	0	0	0
Gm37521	ENSMUSG00000103252	0	0	0	0	0	0	0	0	0	0	0	0	0	0	0	0
Gbx2	ENSMUSG00000034486	0	0	0	0	0	0	0	0	0	0	0	0	0	0	0.0234304	0
D130058E05Rik	ENSMUSG00000092627	0	0	0	0	0	0	0	0	0	0	0	0	0	0	0	0
Asb18	ENSMUSG00000067081	0	0	0	0	0	0	0	0	0.0121166	0.012035	0.0128698	0	0	0	0	0
Iqca	ENSMUSG00000026301	0.0530203	0.0598531	0.113525	0.0484718	1.09684	1.13149	1.05971	1.14655	0	0	0	0	0	0.0110122	0	0
4930434B07Rik	ENSMUSG00000100850	0	0	0	0	0.0773154	0.114813	0.0846577	0.0843644	0	0	0	0	0	0	0	0
Ackr3	ENSMUSG00000044337	8.9234	9.07231	9.02482	9.1356	3.27413	3.29968	3.27556	3.32846	0.529057	0.440281	0.698638	0.494303	2.91641	3.1238	3.16758	3.89195
Gm38277	ENSMUSG00000104087	0	0	0	0	0	0	0	0	0	0	0	0	0	0	0	0
Gm28721	ENSMUSG00000101951	0	0	0	0	0	0	0	0	0	0	0	0	0	0	0	0
Gm28723	ENSMUSG00000101028	0	0	0	0	0	0	0	0	0	0	0	0	0	0	0	0
Gm27648	ENSMUSG00000098368	0	0	0	0	0	0	0	0	0	0	0	0	0	0	0	0
Gm28722	ENSMUSG00000101997	0	0	0	0	0	0	0	0	0	0	0	0	0	0	0	0
Gm35048	ENSMUSG00000103292	0	0	0	0	0	0	0	0	0	0	0	0	0	0	0	0
Cops8	ENSMUSG00000034432	50.28	52.0105	48.1279	49.9992	51.6732	51.2442	50.6011	50.6966	34.4729	34.1982	34.0782	33.2036	33.9176	34.4218	35.4823	34.4465
Gm9991	ENSMUSG00000056128	0	0	0	0	0	0	0	0	0	0	0	0	0	0	0	0
Col6a3	ENSMUSG00000048126	0	0	0	0	0.00659213	0.00326311	0	0	0	0	0	0	0	0	0	0
Gm36970	ENSMUSG00000103061	0	0	0	0	0	0	0	0	0	0	0	0	0	0	0	0
4930474B08Rik	ENSMUSG00000103978	0	0	0	0	0	0	0	0	0	0	0	0	0	0	0	0
Mlph	ENSMUSG00000026303	0	0	0	0	0	0.00728701	0	0.0160634	0.00893644	0.0088763	0	0	0	0	0.00933805	0
Prlh	ENSMUSG00000090550	0	0	0	0	0	0	0	0	0	0	0	0	0	0	0	0
Rab17	ENSMUSG00000026304	0.975993	1.01225	1.21903	1.04098	0.356303	0.333143	0.39014	0.410387	3.43663	3.8193	3.54818	3.34832	3.3639	3.40556	3.31484	3.00749
Gm28199	ENSMUSG00000100791	0	0	0	0	0	0	0	0	0	0	0	0	0	0	0	0
Lrrfip1	ENSMUSG00000026305	3.36101	3.34462	3.5339	3.43521	1.26174	1.40602	1.26143	1.44994	3.09332	3.38123	3.0341	2.96911	5.42339	5.6075	5.42847	5.20158
Rbm44	ENSMUSG00000070732	0	0	0	0	0	0	0	0	0	0	0	0	0	0	0	0
Gm7776	ENSMUSG00000100018	0	0	0	0	0	0	0	0	0	0	0	0	0	0	0	0
Ramp1	ENSMUSG00000034353	0	0	0	0	0.287054	0.271266	0.328602	0.270513	1.09305	1.05423	1.21148	1.01228	1.64719	1.66803	1.20839	1.66855
Ube2f	ENSMUSG00000034343	8.07496	7.97189	8.05602	8.09466	5.81003	6.02115	6.32171	5.87183	4.13964	4.0298	3.97888	4.09042	8.01744	7.55389	7.46378	7.60784
Gm7785	ENSMUSG00000083064	0	0	0	0	0	0	0	0	0	0	0	0	0	0	0	0
Gm26683	ENSMUSG00000097285	0.27577	0.0680988	0.0738088	0.51473	0.0838954	0.249169	0	0	0	0	0	0	0	0	0	0
Scly	ENSMUSG00000026307	5.24972	5.10808	4.81193	4.58121	4.60272	5.00292	4.06223	4.53999	0.747186	0.867592	0.815993	0.738624	2.54626	2.73403	2.57322	2.49128
Gm17090	ENSMUSG00000090322	0.4629	0.261277	0.0707962	0.423189	0	0	0	0	0	0	0	0	0	0	0	0
Espnl	ENSMUSG00000049515	0.470126	0.429104	0.439599	0.437956	0.543125	0.66674	0.610562	0.632152	0.439601	0.585101	0.588332	0.515768	0	0	0	0
Klhl30	ENSMUSG00000026308	0	0	0	0	0	0	0	0	0	0	0	0	0	0	0	0
Fam132b	ENSMUSG00000047443	0	0	0	0	0.0420222	0.277347	0.122701	0.168129	0	0	0	0	0	0	0	0
Ilkap	ENSMUSG00000026309	14.1953	13.6817	13.1805	14.2136	14.7546	15.5064	16.1636	15.2635	3.70504	4.25351	3.99029	4.04371	2.61026	2.56919	2.19687	2.32729
1700020N18Rik	ENSMUSG00000100253	0	0	0	0	0	0	0	0	0	0	0	0	0	0	0	0
Hes6	ENSMUSG00000067071	7.97529	7.38201	6.71546	7.11088	19.6718	19.9069	19.4385	20.323	0.132391	0.0525999	0.112497	0.138687	1.72075	2.05847	1.93677	1.65678
Per2	ENSMUSG00000055866	3.09865	3.17004	3.05079	2.96266	0.558873	0.599947	0.501354	0.536353	3.50705	3.81637	4.04636	3.57108	1.94527	1.88248	2.04162	2.20806
Gm28381	ENSMUSG00000101911	0	0	0	0	0	0	0	0	0	0	0	0	0	0	0	0
Gm28382	ENSMUSG00000100151	0	0	0	0	0	0	0	0	0	0	0	0	0	0	0	0
Gm19085	ENSMUSG00000101958	0	0	0	0	0.0364763	0	0	0	0	0	0	0	0	0	0	0
Traf3ip1	ENSMUSG00000034292	2.19977	2.48326	2.48588	2.35555	1.7421	1.65106	1.47718	1.87774	4.25591	3.85578	3.83557	3.78281	2.75937	2.70326	3.11302	2.91853
Asb1	ENSMUSG00000026311	7.19898	7.10093	7.17318	7.44188	11.9788	12.5388	12.3982	12.208	4.85275	4.79791	4.65639	4.80285	4.85183	4.33602	4.51086	4.58727
Gm28380	ENSMUSG00000101705	0	0	0	0	0	0	0	0	0	0	0	0	0	0	0	0
Gm29100	ENSMUSG00000100980	0	0	0	0	0	0	0	0	0	0	0	0	0	0	0	0
Twist2	ENSMUSG00000007805	0	0.0100839	0.0109295	0.0108886	0.0124231	0.0245977	0	0.0135557	0	0	0	0	0	0	0	0
Gm29101	ENSMUSG00000101414	0	0	0	0	0	0	0	0	0	0	0	0	0	0	0	0
Gm37600	ENSMUSG00000102745	0	0	0	0	0	0	0	0	0	0	0	0	0	0	0	0
Hdac4	ENSMUSG00000026313	2.80313	2.68638	2.63983	2.73011	4.13903	3.80854	3.72114	3.90682	5.51841	5.26182	5.27752	5.68936	7.78802	7.64018	7.33419	7.58752
Gm37048	ENSMUSG00000103101	0	0	0	0	0	0	0	0	0	0	0	0	0	0	0	0
Gm26720	ENSMUSG00000096941	0.302232	0.15379	0.205905	0.263745	0.390073	0.22067	0.414914	0.352671	0	0	0	0	0.0270568	0.0399465	0.0282781	0
Gm37036	ENSMUSG00000102565	0	0	0	0	0	0	0	0	0	0	0	0	0	0	0	0
Gm29099	ENSMUSG00000101265	0	0	0	0	0	0	0	0	0	0	0	0	0	0	0	0
Gm7837	ENSMUSG00000101522	0	0	0	0	0	0	0	0	0	0	0	0	0	0	0	0
Ndufa10	ENSMUSG00000026260	52.6499	55.2363	51.8863	50.3647	61.9098	60.1261	58.9141	58.7451	39.7144	41.5653	40.8327	40.1276	63.042	63.1089	62.4124	62.6554
Mir6900	ENSMUSG00000098288	0	0	0	0	0	0	0	0	0	0	0	0	0	0	0	0
Olfr1416	ENSMUSG00000067064	0	0	0	0	0	0	0	0	0	0	0	0	0.168185	0.155801	0.0930581	0.144469
Olfr1415	ENSMUSG00000057464	0	0	0	0	0	0	0	0	0	0	0	0	0	0	0	0
Olfr1414	ENSMUSG00000042849	0	0	0	0	0	0	0	0	0	0	0	0	0	0	0	0
Olfr1413	ENSMUSG00000058904	0	0	0	0	0	0	0	0	0	0	0	0	0	0	0	0
1700054K02Rik	ENSMUSG00000097001	0	0	0	0	0	0	0	0	0	0	0	0	0	0	0	0
Gm28478	ENSMUSG00000099363	0	0	0	0	0	0	0	0	0	0	0	0	0	0	0	0
Olfr1412	ENSMUSG00000046300	0	0	0	0	0	0	0	0	0	0	0	0	0	0	0	0
Gm44098	ENSMUSG00000107778	0	0	0	0	0	0	0	0	0	0	0	0	0	0	0	0
Olfr1411	ENSMUSG00000062497	0	0	0	0	0	0	0	0	0	0	0	0	0	0	0	0
Gm44099	ENSMUSG00000108131	0	0	0	0	0	0	0	0	0	0	0	0	0	0	0	0
Olfr1410	ENSMUSG00000063583	0	0	0	0	0	0	0	0	0	0.0119971	0	0.00632639	0	0	0	0
Olfr12	ENSMUSG00000061616	0	0	0	0	0	0	0	0	0	0	0	0	0	0	0	0
Myeov2	ENSMUSG00000073616	39.6012	39.202	39.4574	39.0793	35.9849	37.7605	37.0404	36.8834	78.1481	80.9529	80.2928	79.2553	67.724	65.8412	66.9433	66.3438
Otos	ENSMUSG00000044055	22.1312	22.6496	21.4084	21.8554	86.0007	83.4181	81.8821	82.5755	132.077	131.527	121.628	126.333	264.352	266.214	249.194	252.829
Gm29483	ENSMUSG00000100546	0	0	0	0	0.6584	0.325908	0.28036	0.399126	0	0	0	0	0.266401	0.218508	0.278426	0.370496
Gm29482	ENSMUSG00000099665	0	0	0	0	0	0	0	0	0	0	0	0	0	0	0	0
Gm29481	ENSMUSG00000100781	0	0	0	0	0	0	0	0	0	0	0	0	0	0	0	0
Gpc1	ENSMUSG00000034220	2.97085	2.97792	2.60226	2.66622	2.70566	2.86777	2.6948	2.64377	2.49616	2.6637	3.26244	2.26493	6.57786	7.01312	6.76811	6.32885
Gm29480	ENSMUSG00000101995	0	0	0	0	0	0	0	0	0	0.0574626	0	0	0.057841	0	0	0.0904973
Mir149	ENSMUSG00000065470	0	0	0	0	0	0	0	0	0	0	0	0	0	0	0	0
Ankmy1	ENSMUSG00000034212	0.0735519	0.0396283	0.0501096	0.0784492	0.138325	0.0563879	0.106914	0.0976649	1.94612	1.92321	1.36408	1.4488	3.14085	3.18864	2.52907	3.307
Dusp28	ENSMUSG00000047067	12.8971	13.5918	14.0978	14.4396	6.72185	7.57558	8.24737	7.95683	1.42087	1.51987	1.47051	1.60294	4.55322	4.55327	4.03542	4.06538
5033417F24Rik	ENSMUSG00000097251	0.308254	0.25075	0.252362	0.406138	0.926746	1.00486	0.821469	1.05939	0.187525	0.212872	0.256093	0.0841902	0.669606	0.421804	0.559865	0.502876
Rnpepl1	ENSMUSG00000026269	5.22435	5.41079	5.30333	5.44389	5.09746	4.98955	4.80872	4.86622	1.39009	1.56988	1.41583	1.64903	3.23659	3.47299	3.23676	3.13765
9430060I03Rik	ENSMUSG00000100632	0.633095	0.833797	0.739399	0.634324	1.40074	1.40985	1.17589	1.45203	0	0	0	0	2.77716	3.17973	2.33978	2.51248
Capn10	ENSMUSG00000026270	7.82861	6.9227	7.76657	6.95821	8.50131	7.94024	8.35494	7.84088	0.176245	0.262588	0.257402	0.207705	1.50881	1.56095	1.46181	1.52783
Gpr35	ENSMUSG00000026271	0	0	0	0	0	0	0	0	0	0	0	0	0	0	0	0
Gm18697	ENSMUSG00000100021	0	0	0	0	0	0	0	0	0	0	0	0	0	0	0	0
Aqp12	ENSMUSG00000045091	0	0	0	0	0	0	0	0	0	0	0	0	0	0	0	0
Kif1a	ENSMUSG00000014602	2.58738	2.52141	2.51345	2.40034	0.963583	0.90374	0.828339	0.839303	2.04728	2.10485	2.00016	2.3274	18.2938	17.7989	17.3448	17.4495
Gm28086	ENSMUSG00000101378	0	0	0	0	0	0	0	0	0	0	0	0	0	0	0	0
Agxt	ENSMUSG00000026272	0	0	0	0	0	0	0	0	0	0	0	0	0	0	0	0
2310007B03Rik	ENSMUSG00000034159	0.164204	0.256808	0.263692	0.262706	0	0	0.0182329	0.0363394	0	0	0	0	0	0	0	0
Crocc2	ENSMUSG00000084989	0	0	0	0	0.0276436	0.0218937	0.0423764	0.0241311	0	0	0	0	0	0	0	0
Sned1	ENSMUSG00000047793	1.32466	1.39276	1.3012	1.28541	1.53303	1.45189	1.38292	1.33733	0.020176	0.00501005	0.0428606	0.00528388	1.52804	1.62809	1.72351	1.49389
Mir6901	ENSMUSG00000098997	0	0	0	0	0	0	0	0	0	0	0	0	0	0	0	0
Mterf4	ENSMUSG00000026273	3.2028	3.80118	3.24459	3.3177	4.91483	4.74719	5.14403	4.865	5.00432	5.16008	5.2479	5.08058	9.22581	9.09851	8.31359	9.15896
Gm28535	ENSMUSG00000101172	0.219681	0.180827	0.0783958	0.156205	0.356437	0.220545	0.146357	0.14585	0	0	0	0	0	0	0	0
Gm7867	ENSMUSG00000100351	0	0	0	0	0	0	0	0	0	0	0	0	0	0	0	0
Pask	ENSMUSG00000026274	0.293272	0.282617	0.325459	0.236506	0.265484	0.241285	0.271634	0.251696	0.782023	0.624557	0.718392	0.68637	0.00528294	0	0.0165642	0.0110208
Ppp1r7	ENSMUSG00000026275	8.77458	9.01487	8.74608	8.86486	5.13972	5.03625	5.08067	5.11636	4.59339	4.54888	4.75298	4.34356	5.00297	5.12624	5.15254	4.97103
Mir6902	ENSMUSG00000106302	0	0	0	0	0	0	0	0	0	0	0	0	0	0	0	0
Mir6345	ENSMUSG00000098689	0	0	0	0	0	0	0	0	0	0	0	0	0	0	0	0
Gm26446	ENSMUSG00000064389	0	0	0	0	0	0	0	0	0	0	0	0	0	0	0	0
Ano7	ENSMUSG00000034107	0	0	0.00870736	0.0086748	0	0	0	0	0	0	0	0	0	0	0	0
Hdlbp	ENSMUSG00000034088	28.3032	28.2119	26.7578	26.7746	19.4703	19.563	18.8173	19.0377	9.66929	9.56403	9.04263	9.14227	12.2736	11.7221	12.1814	11.9401
Gm17415	ENSMUSG00000090489	0	0	0	0	0	0	0	0	0	0	0	0	0	0	0	0
Sept2	ENSMUSG00000026276	12.9173	13.2563	13.5873	13.7017	4.74238	4.68718	4.7199	4.89202	88.0999	87.0525	90.3065	90.1529	55.8979	57.2884	58.5107	58.5533
Farp2	ENSMUSG00000034066	3.53431	3.35043	3.28016	3.49895	4.79045	4.4219	4.54435	4.56148	0.676708	0.735736	0.747918	0.440662	0.566864	0.728927	0.611563	0.658029
Gm37250	ENSMUSG00000103854	0	0	0	0	0	0	0	0	0	0	0	0	0	0	0	0
Stk25	ENSMUSG00000026277	24.0402	23.0081	22.9437	23.0304	19.0573	19.7399	18.3563	19.0625	3.443	3.21529	3.50831	3.57223	15.1117	14.6146	14.2446	14.6457
Gm28536	ENSMUSG00000100927	0	0	0	0	0	0	0	0	0	0	0	0	0	0	0	0
Bok	ENSMUSG00000026278	0.369817	0.347896	0.50904	0.413222	0.278587	0.148509	0.164254	0.0935344	0	0	0	0	0	0	0	0
Thap4	ENSMUSG00000026279	2.28645	2.24374	2.30948	2.04638	1.25811	1.47906	1.2385	1.47841	1.77714	1.63388	1.80962	1.52317	4.17034	4.56722	4.35091	4.21206
Gm10550	ENSMUSG00000101952	0	0	0	0.0351939	0	0	0	0.175258	0	0	0	0	0	0	0	0
Atg4b	ENSMUSG00000026280	5.87935	6.00846	5.93814	5.89506	3.76303	3.89516	3.73965	3.86182	1.88529	2.21725	1.91036	2.26574	3.82191	3.70485	3.59558	3.41956
Dtymk	ENSMUSG00000026281	7.3895	8.15063	8.16161	7.68447	8.30281	7.61146	8.1395	8.01317	18.6504	17.1694	17.7226	17.1358	11.8976	10.7793	12.0354	10.9488
Ing5	ENSMUSG00000026283	13.0667	13.0016	12.8593	12.5701	9.41371	9.39386	9.46774	9.79886	14.9216	14.5497	14.774	15.048	5.64766	5.98716	5.46889	5.13073
Gm22089	ENSMUSG00000088961	0	0	0	0	0	0	0	0	0	0	0	0	0	0	0	0
D2hgdh	ENSMUSG00000073609	5.28318	4.77741	4.50542	4.69847	4.16322	3.85715	3.92321	4.05032	0.771596	0.888584	0.677032	0.632577	0.536661	0.451184	0.537515	0.489798
Gal3st2	ENSMUSG00000094651	0	0	0	0	0	0	0	0	0	0	0	0	0	0	0	0
Gm18666	ENSMUSG00000101660	0.0676471	0	0.144844	0	0	0	0.0901366	0.0898243	0	0	0	0	0	0.0983513	0	0
Gm9994	ENSMUSG00000093805	0	0	0.0126238	0	0.0143489	0.0284109	0.0157116	0	0	0	0	0	0	0	0	0
Gm7889	ENSMUSG00000099624	0	0.0668193	0	0	0	0	0	0	0.749569	0.39708	0.53078	0.366435	0	0	0.052217	0.104226
Gm6086	ENSMUSG00000073608	0.00335192	0	0.00358851	0.00715019	0	0	0	0	0.00495216	0	0	0.00518768	0.0594146	0.0584797	0.0724459	0.0464797
Neu4	ENSMUSG00000034000	0	0	0	0	0	0	0	0	0	0	0	0	0	0	0	0
Pdcd1	ENSMUSG00000026285	0	0	0	0	0	0	0	0	0	0	0	0	0	0	0	0
Gm7891	ENSMUSG00000100990	0	0	0	0	0	0	0	0	0	0	0	0	0	0	0	0
Gm7895	ENSMUSG00000100347	0	0	0	0	0	0	0	0	0	0	0	0	0	0	0	0
Gm23389	ENSMUSG00000077413	0	0	0	0	0	0	0	0	0	0	0	0	0	0	0	0
4930440C22Rik	ENSMUSG00000100518	0	0	0	0	0	0	0	0	0	0	0	0	0	0	0	0
Gm23181	ENSMUSG00000089310	0	0	0	0	0	0	0	0	0	0	0	0	0	0	0	0
Gm5264	ENSMUSG00000099592	0	0	0	0	0	0	0	0	0	0	0	0	0	0	0	0
Fam174a	ENSMUSG00000051185	14.0678	14.4408	14.8373	14.9255	14.8828	15.3259	15.6863	15.9358	2.20766	2.01501	2.19704	2.04181	5.98542	5.9108	6.51537	6.55426
BC055308	ENSMUSG00000103973	0	0	0	0	0	0	0	0	0	0	0	0	0	0	0	0
Gm15427	ENSMUSG00000081051	0	0	0	0	0	0	0	0	0	0	0	0	0	0	0	0
St8sia4	ENSMUSG00000040710	0	0	0	0	0	0	0	0.00509302	0.00850009	0.0028143	0.00601902	0	0	0	0	0
Gm37642	ENSMUSG00000103197	0	0	0	0	0	0	0	0	0	0	0	0	0	0	0	0
4930598F16Rik	ENSMUSG00000100777	0	0	0	0	0	0	0	0	0	0	0	0	0	0	0	0
Gm37761	ENSMUSG00000102718	0	0	0	0	0	0	0	0	0	0	0	0	0	0	0	0
Gm22360	ENSMUSG00000095955	0	0	0	0	0	0	0	0	0	0	0	0	0	0	0	0
1700063A18Rik	ENSMUSG00000100062	0	0	0	0	0	0	0	0	0	0	0	0	0	0	0	0
Gm24586	ENSMUSG00000080345	0	0	0	0	0	0	0	0	0	0	0	0	0	0	0	0
Gm22917	ENSMUSG00000096585	0	0	0	0	0	0	0	0	0	0	0	0	0	0	0	0
Gm37076	ENSMUSG00000102658	0	0	0	0	0	0	0	0	0	0	0	0	0	0	0	0
Gm29601	ENSMUSG00000100336	0	0	0	0	0	0	0	0	0	0	0	0	0	0	0	0
4930533P14Rik	ENSMUSG00000100589	0	0	0	0	0	0	0	0	0	0	0	0	0	0	0	0
Gm26245	ENSMUSG00000095610	0	0	0	0	0	0	0	0	0	0	0	0	0	0	0	0
Gm1833	ENSMUSG00000100362	0	0	0	0	0	0	0	0	0.912526	0.34861	0.671024	0.514729	0.70181	1.03615	0.733489	0.658826
Gm26078	ENSMUSG00000077255	0	0	0	0	0	0	0	0	0	0	0	0	0	0	0	0
Slco4c1	ENSMUSG00000040693	0	0	0	0	0.20085	0.119305	0.167142	0.184096	0	0.00968833	0	0	0	0	0	0
Panct2	ENSMUSG00000097814	0	0	0	0	0.200982	0.350571	0.293425	0.323738	0	0	0	0	0	0	0	0
Slco6b1	ENSMUSG00000045463	0	0	0	0	0	0	0	0	0	0	0	0	0	0	0	0
Gm9499	ENSMUSG00000097480	0	0	0	0	0	0	0	0	0	0	0	0	0	0	0	0
Gm28901	ENSMUSG00000100454	0	0.135048	0	0.218737	0	0	0	0.0907718	0	0	0	0	0	0	0.211071	0
Gm6430	ENSMUSG00000044757	0	0	0	0	0	0	0	0	0	0	0	0	0	0	0	0
Slco6c1	ENSMUSG00000026331	0	0	0	0	0	0	0	0	0	0	0	0	0	0	0	0
Gm7133	ENSMUSG00000100484	0	0	0	0	0	0	0	0	0	0	0	0	0	0	0	0
Gm7135	ENSMUSG00000101348	0	0	0	0	0	0	0	0	0	0	0	0	0	0	0	0
Gm37171	ENSMUSG00000103179	0	0	0	0	0	0	0	0	0	0	0	0	0	0	0	0
D1Ertd622e	ENSMUSG00000044768	0.22269	0.237004	0.219101	0.194864	0.0706099	0.0680145	0.0553746	0.0593474	0.240961	0.24049	0.239945	0.241499	0.209643	0.231424	0.199737	0.254913
Ppip5k2	ENSMUSG00000040648	3.25234	3.32888	3.2985	3.35469	2.05868	2.08646	2.14005	2.05799	1.04801	0.848482	1.00395	0.903143	3.9303	3.9891	4.14903	4.27687
Gin1	ENSMUSG00000026333	3.39276	3.22712	3.54255	3.46676	2.55872	2.53314	2.5115	2.53617	2.22778	2.07756	2.26111	2.23001	3.14305	3.55641	3.27199	3.14931
Pam	ENSMUSG00000026335	1.21136	1.16853	1.19277	1.3093	0.818395	0.810211	0.901513	0.763899	3.80083	3.60284	3.70017	3.69943	4.89526	5.36013	5.26633	5.38694
Gm37140	ENSMUSG00000104140	0	0	0	0	0	0	0	0	0	0	0	0	0	0	0	0
Gm25413	ENSMUSG00000089169	0	0	0	0	0	0	0	0	0	0	0	0	0	0	0	0
Gm3531	ENSMUSG00000089782	0	0	0	0	0	0	0	0	0	0	0	0	0	0	0	0
B230216N24Rik	ENSMUSG00000089706	0.0653286	0.0967936	0.0437124	0.0783881	0.0695605	0.0295135	0.0326427	0.0325296	0	0	0	0	0	0	0	0
Gm24465	ENSMUSG00000096085	0	0	0	0	0	0	0	0	0	0	0	0	0	0	0	0
1810006J02Rik	ENSMUSG00000100182	0	0	0	0	0	0	0	0	0	0	0	0	0	0	0	0
Gm29461	ENSMUSG00000100711	0	0	0	0	0	0	0	0	0	0	0	0	0	0	0	0
Gm7952	ENSMUSG00000097608	0	0	0	0	0	0	0	0	0	0	0	0	0	0	0	0
Gm29462	ENSMUSG00000099634	0	0	0	0	0	0	0	0	0	0	0	0	0	0	0	0
Slco6d1	ENSMUSG00000026336	0	0	0	0	0	0	0	0	0	0	0	0	0	0	0	0
Gm3555	ENSMUSG00000089791	0	0	0	0	0	0	0	0	0	0	0	0	0	0	0	0
Gm26134	ENSMUSG00000096193	0	0	0	0	0	0	0	0	0	0	0	0	0	0	0	0
Gm7967	ENSMUSG00000100009	0.278005	0.21358	0.264558	0.296515	0	0	0	0	0	0	0	0	0	0	0	0
Gm29460	ENSMUSG00000099686	0	0	0	0	0	0	0	0	0	0	0	0	0	0	0	0
Gm23434	ENSMUSG00000087804	0	0	0	0	0	0	0	0	0	0	0	0	0	0	0	0
Gm18248	ENSMUSG00000099453	0	0	0	0	0	0	0	0	0	0	0	0	0	0	0	0
Cntnap5b	ENSMUSG00000067028	0	0	0	0	0	0	0	0	0	0	0	0	0	0	0	0
Tdpx-ps1	ENSMUSG00000082431	0	0	0	0	0	0	0	0	0	0	0	0	0	0	0	0
Gm37877	ENSMUSG00000104104	0	0	0	0	0	0	0	0	0	0	0	0	0	0	0	0
Gm19029	ENSMUSG00000100662	0	0	0	0	0	0	0	0	0	0	0	0	0	0	0	0
Gm23602	ENSMUSG00000087883	0	0	0	0	0	0	0	0	0	0	0	0	0	0	0	0
Gm29668	ENSMUSG00000099835	0	0	0	0	0	0	0	0	0	0	0	0	0	0	0	0
Gm29667	ENSMUSG00000100794	0	0	0	0	0	0	0	0	0	0	0	0	0	0	0	0
Gm18700	ENSMUSG00000099427	0	0	0	0	0	0	0	0	0	0	0	0	0	0	0	0
Gm18185	ENSMUSG00000099892	0	0	0	0	0	0	0	0	0	0	0	0	0	0	0	0
Gm29334	ENSMUSG00000100977	0	0	0	0	0	0	0	0	0	0	0	0	0	0	0	0
Gm25537	ENSMUSG00000077039	0	0	0	0	0	0	0	0	0	0	0	0	0	0	0	0
Gm20268	ENSMUSG00000100684	0	0	0	0	0	0	0	0	0	0	0	0	0	0	0	0
Gm28801	ENSMUSG00000100088	0	0	0	0	0	0	0	0	0	0	0	0	0	0	0	0
Psmb6-ps2	ENSMUSG00000100222	0	0	0	0	0	0	0	0	0	0	0	0	0	0	0	0
Gm18969	ENSMUSG00000100065	0	0	0	0	0	0	0	0	0	0	0	0	0	0	0	0
Gm28188	ENSMUSG00000100349	0	0	0	0	0	0	0	0	0	0	0	0	0	0	0	0
Gm28187	ENSMUSG00000099375	0	0	0	0	0	0	0	0	0	0	0	0	0	0	0	0
Gm24122	ENSMUSG00000077295	0	0	0	0	0	0	0	0	0	0	0	0	0	0	0	0
Gm28623	ENSMUSG00000099770	0	0	0	0	0	0	0	0	0	0	0	0	0	0	0	0
Gm23036	ENSMUSG00000088510	0	0	0	0	0	0	0	0	0	0	0	0	0	0	0	0
Gm3116	ENSMUSG00000101890	0	0	0	0	0	0	0	0	0	0	0	0	0	0	0	0
Gm20281	ENSMUSG00000099989	0	0	0	0	0	0	0	0	0	0	0	0	0	0	0	0
Gm22034	ENSMUSG00000087908	0	0	0	0	0	0	0	0	0	0	0	0	0	0	0	0
Gm18728	ENSMUSG00000100955	0	0	0	0	0	0	0	0	0	0	0	0	0	0	0	0
Gm23965	ENSMUSG00000088594	0	0	0	0	0	0	0	0	0	0	0	0	0	0	0	0
Gm29141	ENSMUSG00000099469	0	0	0	0	0	0	0	0	0	0	0	0	0	0	0	0
Gm37789	ENSMUSG00000102325	0	0	0	0	0	0	0	0	0	0	0	0	0	0	0	0
Gm18447	ENSMUSG00000101297	0	0	0	0	0	0	0	0	0	0	0	0	0	0	0	0
Gm29140	ENSMUSG00000100059	0	0	0	0	0	0	0	0	0	0	0	0	0	0	0	0
Gm23537	ENSMUSG00000088161	0	0	0	0	0	0	0	0	0	0	0	0	0	0	0	0
Gm5260	ENSMUSG00000099464	0	0	0	0	0	0	0	0	0	0	0	0	0	0	0	0
Gm29592	ENSMUSG00000100935	0	0	0	0	0	0	0	0	0	0	0	0	0	0	0	0
Gm29011	ENSMUSG00000099801	0	0	0	0	0	0	0	0	0	0	0	0	0	0	0	0
Cdh20	ENSMUSG00000050840	0.0726886	0.0398884	0.043233	0.0258428	0	0	0	0	0.226714	0.130372	0.266157	0.274996	0.0238601	0.035227	0.0374057	0.0124438
Gm38031	ENSMUSG00000103991	0	0	0	0	0	0	0	0	0	0	0	0	0	0	0	0
n-R5s216	ENSMUSG00000084704	0	0	0	0	0	0	0	0	0	0	0	0	0	0	0	0
Gm36969	ENSMUSG00000103060	0	0	0	0	0	0	0	0	0	0	0	0	0	0	0	0
Gm15699	ENSMUSG00000089866	0	0	0	0	0	0	0	0	0	0	0	0	0	0	0	0
Gm29012	ENSMUSG00000099669	0	0	0	0	0	0	0	0	0	0	0	0	0	0	0	0
Gm29013	ENSMUSG00000099702	0	0	0	0	0	0	0	0	0	0	0	0	0	0	0	0
Rnf152	ENSMUSG00000047496	0.00759563	0.00750268	0.00813177	0.012152	0.0647013	0.0686296	0.0657854	0.0554716	0.302991	0.273086	0.232431	0.270378	0.00560987	0.0220864	0.0117262	0.0351086
Gm29014	ENSMUSG00000099582	0	0	0	0	0	0	0	0	0	0	0	0	0	0	0	0
Gm17634	ENSMUSG00000097482	0	0	0	0	0.0283268	0	0	0.0309094	0.0343912	0	0	0	0.240693	0.169218	0.21562	0.107596
Gm28403	ENSMUSG00000101214	0.836977	0.814924	0.678442	0.599387	0.436504	0.403329	0.382366	0.444547	0.264977	0.210555	0.262687	0.148042	0	0	0	0
Gm3608	ENSMUSG00000067017	0.589557	0.80632	0.849653	1.08833	0.469086	0.368785	0.679809	0.451636	7.3199	7.75313	8.7891	7.282	14.1179	15.6265	14.7026	14.3764
Pign	ENSMUSG00000056536	8.83544	8.60725	8.82117	8.93055	3.93003	3.9137	3.99202	4.08579	1.44022	1.56694	1.47366	1.64521	0.84848	0.686122	0.838945	0.870326
Gm28404	ENSMUSG00000100672	0	0	0	0	0	0	0	0	0	0	0	0	0	0	0	0
Gm20302	ENSMUSG00000101219	0	0	0	0	0	0	0	0	0	0	0	0	0	0	0	0
Gm22426	ENSMUSG00000076999	0	0	0	0	0	0	0	0	0	0	0	0	0	0	0	0
Gm8004	ENSMUSG00000101656	0	0	0	0	0	0	0	0	0	0	0	0	0	0	0	0
2310035C23Rik	ENSMUSG00000026319	13.9981	14.3692	14.5224	15.2612	5.67389	5.29664	5.60372	5.64771	13.4245	12.6434	12.9102	13.2605	7.60777	7.736	8.25131	8.10351
Gm37566	ENSMUSG00000104044	0	0	0	0	0	0	0	0	0	0	0	0	0	0	0	0
Gm10193	ENSMUSG00000101330	0	0	0	0	0	0	0	0	0	0	0	0	0	0	0	0
Tnfrsf11a	ENSMUSG00000026321	0.292358	0.310171	0.330382	0.392666	0.0658828	0.0391344	0.0144279	0.0359447	0	0	0	0	0.0959668	0.102328	0.133731	0.0834158
Gm37779	ENSMUSG00000102690	0	0	0	0	0	0	0	0	0	0	0	0	0	0	0	0
Gm26214	ENSMUSG00000089206	0	0	0	0	0	0	0	0	0	0	0	0	0	0	0	0
Gm18801	ENSMUSG00000099448	0	0	0	0	0	0	0	0	0	0	0	0	0	0	0	0
Gm7160	ENSMUSG00000099843	0	0	0.0736521	0	0.0837173	0.16576	0.0916676	0.0913499	0	0	0	0	0	0	0	0
Zcchc2	ENSMUSG00000038866	1.05236	1.05838	1.00373	1.10712	1.04194	1.05457	1.00067	1.04802	0.0282684	0.0350977	0.00750645	0.037016	1.08106	0.918003	1.03386	1.02443
Gm37372	ENSMUSG00000102501	0	0	0	0	0	0	0	0	0	0	0	0	0	0	0	0
Gm26509	ENSMUSG00000097612	0	0	0	0	0	0	0	0	0	0	0	0	0	0	0	0
Gm20753	ENSMUSG00000101583	0	0.0587274	0.0636516	0	0	0	0	0.315786	0	0	0	0	0	0	0	0
Phlpp1	ENSMUSG00000044340	2.80263	2.6356	2.6665	2.81008	7.34656	7.59686	7.30888	7.73598	1.73708	1.92258	1.83754	2.07222	3.57983	3.26534	3.51916	3.64525
Gm38235	ENSMUSG00000103291	0	0	0	0	0	0	0	0	0	0	0	0	0	0	0	0
A530053M12Rik	ENSMUSG00000100247	0	0	0	0	0	0	0	0	0	0	0	0	0	0	0	0
Gm6651	ENSMUSG00000099604	0	0	0	0	0	0	0	0	0	0	0	0	0	0	0	0
Bcl2	ENSMUSG00000057329	23.4079	23.789	23.6129	23.9058	0.934421	0.97197	1.01844	1.16527	17.9947	17.7282	17.6363	17.6182	11.4262	11.2001	11.3301	11.5965
D630008O14Rik	ENSMUSG00000054006	0.488566	0.544857	0.539924	0.605144	0	0	0	0	0.395833	0.0925104	0.544101	0.0975667	0	0.229135	0	0.0242823
Mir3473f	ENSMUSG00000098344	0	0	0	0	0	0	0	0	0	0	0	0	0	0	0	0
Gm37053	ENSMUSG00000103348	0	0	0	0	0	0	0	0	0	0	0	0	0	0	0	0
Kdsr	ENSMUSG00000009905	2.42525	2.39557	2.639	2.28384	6.54531	6.34985	6.84147	6.68201	13.3338	12.7857	12.3089	12.2538	19.5229	18.4973	19.4484	20.1273
Vps4b	ENSMUSG00000009907	16.6254	16.7203	16.9769	17.7323	10.3525	10.306	10.5502	10.4653	4.13945	4.10626	3.89431	4.41516	4.99865	4.96232	4.82544	4.90554
Serpinb5	ENSMUSG00000067006	0.0471316	0.0581935	0.0504584	0.0377023	0	0	0	0	0	0	0	0	0	0	0	0
Pou2f3-rs1	ENSMUSG00000083613	0	0	0	0	0	0	0	0	0	0	0	0	0	0	0	0
Serpinb12	ENSMUSG00000059956	0	0	0	0	0	0	0	0	0	0	0	0	0	0	0	0
Serpinb13	ENSMUSG00000048775	0	0	0	0	0	0	0	0	0	0	0	0	0	0	0	0
Gm8080	ENSMUSG00000084228	0	0	0	0	0	0	0	0	0	0	0	0	0	0	0	0
Serpinb3a	ENSMUSG00000044594	0	0	0	0	0	0	0	0	0	0	0	0	0	0	0	0
Serpinb3d	ENSMUSG00000058017	0	0	0	0	0	0	0	0	0	0	0	0	0	0	0	0
Gm15388	ENSMUSG00000083884	0	0	0	0	0	0	0	0	0	0	0	0	0	0	0	0
Serpinb3b	ENSMUSG00000073602	0	0	0	0	0	0	0	0	0	0	0	0	0	0	0	0
Gm8084	ENSMUSG00000080729	0	0	0	0	0	0	0	0	0	0	0	0	0	0	0	0
Gm15390	ENSMUSG00000081114	0	0	0	0	0	0	0	0	0	0	0	0	0	0	0	0
Serpinb3c	ENSMUSG00000073601	0	0	0	0	0	0	0	0	0	0	0	0	0	0	0	0
Gm8089	ENSMUSG00000084189	0	0	0	0	0	0	0	0	0	0	0	0	0	0	0	0
Serpinb11	ENSMUSG00000026327	0.118584	0.131774	0.0793461	0.110669	0.252531	0.303578	0.375267	0.492061	0	0	0	0	0	0	0	0
Gm15391	ENSMUSG00000087210	0	0	0	0	0	0	0	0	0	0	0	0	0	0	0	0
Serpinb7	ENSMUSG00000067001	0	0	0	0	0	0	0	0	0	0	0	0	0	0	0	0
Gm24553	ENSMUSG00000089278	0	0	0	0	0	0	0	0	0	0	0	0	0	0	0	0
Serpinb2	ENSMUSG00000062345	0	0	0	0	0	0	0	0	0	0	0	0	0	0	0	0
Serpinb10	ENSMUSG00000092572	0	0	0	0	0	0	0	0	0	0	0	0	0	0	0	0
Serpinb8	ENSMUSG00000026315	0	0	0	0	0	0	0	0	0	0	0	0	0.598917	0.776165	0.657249	0.707999
Gm15389	ENSMUSG00000086161	0	0	0	0	0	0	0	0	0	0	0	0	0	0	0	0
Gm24267	ENSMUSG00000096241	0	0	0	0	0	0	0	0	0	0	0	0	0	0	0	0
Gm22438	ENSMUSG00000077237	0	0	0	0	0	0	0	0	0	0	0	0	0	0	0	0
D830032E09Rik	ENSMUSG00000100457	0	0	0	0	0	0	0	0	0	0	0	0	0	0	0	0
Gm18448	ENSMUSG00000101477	0	0	0	0	0	0	0	0	0	0	0	0	0	0	0	0
Gm28282	ENSMUSG00000099484	0	0	0	0	0	0	0	0	0	0	0	0	0	0	0	0
Gm5702	ENSMUSG00000100041	0	0	0	0	0	0	0	0	0	0	0	0	0	0	0	0
Gm38212	ENSMUSG00000104478	0	0	0	0	0	0	0	0	0	0	0	0	0	0	0	0
Gm28283	ENSMUSG00000101231	0	0	0	0	0	0	0	0	0	0	0	0	0	0	0	0
Gm6679	ENSMUSG00000101097	0	0	0	0	0	0	0	0	0	0	0	0	0	0	0	0
Gm17847	ENSMUSG00000100831	0	0	0	0	0	0	0	0	0	0	0	0	0	0	0	0
Gm28281	ENSMUSG00000100884	0	0	0	0	0	0	0	0	0	0	0	0	0	0	0	0
Gm22159	ENSMUSG00000089037	0	0	0	0	0	0	0	0	0	0	0	0	0	0	0	0
Gm25293	ENSMUSG00000084741	0	0	0	0	0	0	0	0	0	0	0	0	0	0	0	0
Gm8141	ENSMUSG00000100025	0	0	0	0	0	0	0	0	0	0	0	0	0	0	0	0
Cdh7	ENSMUSG00000026312	0	0	0	0	0	0	0	0	0	0	0	0	0	0	0	0
Gm18552	ENSMUSG00000100290	0	0	0	0	0	0	0	0	0	0	0	0	0	0	0	0
Gm3332	ENSMUSG00000100758	0	0	0	0	0	0	0	0	0	0	0	0	0	0	0	0
Gm6693	ENSMUSG00000099926	0	0	0	0	0	0	0	0	0	0	0	0	0	0	0	0
Cdh19	ENSMUSG00000047216	0.0227124	0.0224344	0.0324207	0.0242246	0	0	0	0	0	0.0111099	0.0237611	0	0	0	0	0
Gm38255	ENSMUSG00000102788	0	0	0	0	0	0	0	0	0	0	0	0	0	0	0	0
Gm36944	ENSMUSG00000102160	0	0	0	0	0	0	0	0	0	0	0	0	0	0	0	0
Gm29088	ENSMUSG00000101253	0	0	0	0	0	0	0	0	0	0	0	0	0	0	0	0
Gm19927	ENSMUSG00000101846	0	0	0	0	0	0	0	0	0	0	0	0	0	0	0	0
Gm8173	ENSMUSG00000100555	0	0	0	0	0	0	0.0218389	0	0	0	0	0	0	0	0	0
Gm37934	ENSMUSG00000102728	0	0	0	0	0	0	0	0	0	0	0	0	0	0	0	0
Dsel	ENSMUSG00000038702	1.19199	1.31625	1.37244	1.26536	1.91578	1.94404	2.27003	1.82167	0.348889	0.222776	0.405872	0.400289	1.43682	1.29976	1.53639	1.55932
Gm6028	ENSMUSG00000101875	0	0	0	0	0	0	0	0	0	0	0	0	0	0	0	0
Gm17752	ENSMUSG00000099732	0	0	0	0	0	0	0	0	0	0	0	0	0	0	0	0
Gm6717	ENSMUSG00000101220	0	0	0	0	0	0	0	0	0	0	0	0	0	0	0	0
Gm19086	ENSMUSG00000100020	0	0	0	0	0	0	0	0	0	0	0	0	0	0	0	0
Gm18406	ENSMUSG00000101054	0	0	0	0	0	0	0	0	0	0	0	0	0	0	0	0
Gm22331	ENSMUSG00000088691	0	0	0	0	0	0	0	0	0	0	0	0	0	0	0	0
Gm8204	ENSMUSG00000099884	0	0	0	0	0	0	0	0	0	0	0	0	0	0	0	0
Gm28190	ENSMUSG00000100304	0	0	0	0	0	0	0	0	0	0	0	0	0	0	0	0
Gm28189	ENSMUSG00000101453	0	0	0	0	0	0	0	0	0	0	0	0	0	0	0	0
Gm17946	ENSMUSG00000102105	0	0	0	0	0	0	0	0	0	0	0	0	0	0	0	0
Gm18181	ENSMUSG00000099943	0	0	0	0	0	0	0	0	0	0	0	0	0	0	0	0
Gm24937	ENSMUSG00000084546	0	0	0	0	0	0	0	0	0	0	0	0	0	0	0	0
9330185C12Rik	ENSMUSG00000097648	0.032114	0	0.0343807	0.0342522	0	0	0	0	0	0	0	0	0	0	0	0
Gm4854	ENSMUSG00000101687	0	0	0	0	0	0	0	0	0	0	0	0	0	0	0	0
Gm17916	ENSMUSG00000100515	0	0	0	0	0	0	0	0	0	0	0	0	0	0	0	0
Cntnap5a	ENSMUSG00000070695	0.287171	0.274884	0.234543	0.233666	0.147708	0.164064	0.138067	0.18083	0.00874783	0.00434448	0	0	7.55232	7.60134	7.86123	8.02804
Gm23393	ENSMUSG00000092948	0	0	0	0	0	0	0	0	0	0	0	0	0	0	0	0
Gm28263	ENSMUSG00000102033	0	0	0	0	0	0	0	0	0	0	0	0	0	0	0	0
Gm19965	ENSMUSG00000094429	0	0	0	0	0	0	0	0	0	0	0	0	0	0	0	0
Gm17777	ENSMUSG00000101154	0	0	0	0	0	0	0	0	0	0	0	0	0	0	0	0
Gm24030	ENSMUSG00000065865	0	0	0	0	0	0	0	0	0	0	0	0	0	0	0	0
Gm27785	ENSMUSG00000098815	0	0	0	0	0	0	0	0	0	0	0	0	0	0	0	0
Gm28361	ENSMUSG00000101573	0	0	0	0	0	0	0	0	0	0	0	0	0	0	0	0
Zfp813-ps_1	ENSMUSG00000107979	0	0	0	0	0	0	0	0	0	0	0	0	0	0	0	0
Zfp813-ps_2	ENSMUSG00000101373	0	0	0	0	0	0	0	0	0	0	0	0	0	0	0	0
Gm28362	ENSMUSG00000099615	0	0	0	0	0	0	0	0	0	0	0	0	0	0	0	0
Gm28363	ENSMUSG00000100265	0	0	0	0	0	0	0	0	0.142266	0.353271	0.377776	0.521612	0	0	0	0
Gm28359	ENSMUSG00000100527	0	0	0	0	0	0	0	0	0	0	0	0	0	0	0	0
Gm18182	ENSMUSG00000099571	0	0	0	0	0	0	0	0	0	0	0	0	0	0	0	0
B020011L13Rik	ENSMUSG00000101303	0	0	0	0	0	0	0	0	0	0	0	0	0	0	0	0
Gm28360	ENSMUSG00000100305	0	0	0	0	0	0	0	0	0	0	0	0	0	0	0	0
Gm28169	ENSMUSG00000099534	0	0	0	0	0	0	0	0	0	0	0	0	0	0	0	0
Gm7195	ENSMUSG00000100886	0	0	0	0	0	0	0	0	0	0	0	0	0	0	0	0
Gm28168	ENSMUSG00000101415	0	0	0	0	0	0	0	0	0.0910124	0.0542399	0.0773364	0.0381363	0	0	0	0
Gm7145	ENSMUSG00000100617	0	0	0	0	0	0	0	0	0	0	0	0	0	0	0	0
Gm28358	ENSMUSG00000100703	0	0	0	0	0	0	0	0	0	0	0	0	0	0	0	0
Gm29489	ENSMUSG00000100177	0	0	0	0	0	0	0	0	0	0	0	0	0	0	0	0
Gm29490	ENSMUSG00000101363	0	0	0	0	0	0	0	0	0	0	0	0	0	0	0	0
Gm29104	ENSMUSG00000101590	0	0	0	0	0	0	0	0	0	0	0	0	0	0	0	0
Gm29106	ENSMUSG00000102030	0.34729	0.295174	0.302631	0.361799	0.0687976	0.0583797	0.0538079	0.0857943	0	0	0	0	0	0	0	0
Gm7200	ENSMUSG00000099870	0	0	0	0	0	0	0	0	0	0	0	0	0	0	0	0
Tsn	ENSMUSG00000026374	20.5601	20.657	20.9151	20.9064	25.1921	25.7903	25.6886	25.4213	27.4974	28.2184	27.7625	27.2144	25.9003	25.6823	25.3642	25.0538
Nifk	ENSMUSG00000026377	15.6656	15.0666	15.5002	15.196	16.5148	17.482	17.0065	19.0934	13.838	15.2451	13.3526	15.2107	17.5134	16.9981	16.0637	15.3965
Gm28867	ENSMUSG00000099936	0	0	0	0	0	0	0	0	0	0	0	0.0231529	0	0	0	0
Clasp1	ENSMUSG00000064302	10.3729	10.3675	10.2964	10.2371	11.9871	11.927	12.0211	12.0196	6.77925	6.5816	6.31333	6.47702	7.26894	7.31146	7.02061	7.00664
Gm26080	ENSMUSG00000077257	0	0	0	0	0	0	0	0	0	0	0	0	0	0	0	0
2900060B14Rik	ENSMUSG00000107722	0	0	0	0	0	0	0	0	0	0	0	0	0	0	0	0
Gm22710	ENSMUSG00000080542	0	0	0	0	0	0	0	0	0	0	0	0	0	0	0	0
Gm28466	ENSMUSG00000100770	0	0	0	0	0	0	0	0	0	0	0	0	0	0	0	0
Tfcp2l1	ENSMUSG00000026380	0	0.00339123	0.00367558	0.00732367	0.279918	0.301935	0.329374	0.33735	0.628967	0.569314	0.549541	0.510101	0.00507135	0	0.00530027	0
Gm22094	ENSMUSG00000089601	0	0	0	0	0	0	0	0	0	0	0	0	0	0	0	0
Gm28882	ENSMUSG00000101624	0	0	0	0	0	0	0	0	0	0	0	0	0	0	0	0
Gm23497	ENSMUSG00000088363	0	0	0	0	0	0	0	0	0	0	0	0	0	0	0	0
Gm28467	ENSMUSG00000100040	0	0	0	0	0	0	0	0	0	0	0	0	0	0	0	0
Gli2	ENSMUSG00000048402	0	0	0	0	0	0	0	0	0	0	0	0	0.00696804	0	0	0
Mir6346	ENSMUSG00000098273	0	0	0	0	0	0	0	0	0	0	0	0	0	0	0	0
Gm26831	ENSMUSG00000097408	0	0	0	0	0	0	0	0	0	0	0	0	0	0	0	0
Gm8321	ENSMUSG00000096939	0	0	0	0	0	0	0	0	0	0	0	0	0	0	0	0
Gm3508	ENSMUSG00000100767	0	0	0	0	0	0	0	0	0	0	0	0	0	0	0	0
Gm29456	ENSMUSG00000099860	0	0	0	0	0	0	0	0	0	0	0	0	0	0	0	0
Gm29455	ENSMUSG00000101179	0	0	0.00892236	0	0	0	0	0	0	0	0.0261567	0	0	0	0	0
Inhbb	ENSMUSG00000037035	0	0	0	0	0.0556017	0.0642199	0.0710289	0.0707828	0.101258	0.189978	0.239007	0.212147	0	0	0	0
Ralb	ENSMUSG00000004451	2.60275	2.6553	2.4839	2.75502	0.927784	1.12438	0.779435	0.907644	1.88383	1.89044	1.8978	1.78015	4.61159	4.95948	4.79946	4.5975
Gm29454	ENSMUSG00000101437	0	0	0	0	0	0	0	0	0	0	0	0	0	0	0	0
Gm27184	ENSMUSG00000098447	0	0.158187	0.0571501	0.113873	0.12992	0.257242	0.0711292	0.283531	1.81395	1.88008	1.92672	2.97426	0.63082	1.08656	0.49447	1.06922
Tmem185b	ENSMUSG00000098923	2.54726	2.14207	2.3094	2.4721	4.77526	5.33573	4.93827	5.01257	0	0.0505138	0	0	0.983031	0.934198	1.04512	0.88393
3830432H09Rik	ENSMUSG00000101731	0	0	0	0	0	0	0	0	0	0	0	0	0	0	0	0
Gm25322	ENSMUSG00000084505	0	0	0	0	0	0	0	0	0	0	0	0	0	0	0	0
Epb41l5	ENSMUSG00000026383	7.32491	7.50127	7.63051	7.63754	3.31139	3.22884	3.27387	3.22847	9.3858	9.13069	8.82225	8.69296	2.39052	2.45358	2.35984	2.36305
Gm37219	ENSMUSG00000102687	0	0	0	0	0	0	0	0	0	0	0	0	0	0	0	0
Ptpn4	ENSMUSG00000026384	0.389259	0.407113	0.410607	0.390755	0.682664	0.631012	0.614014	0.775309	0.617382	0.579626	0.714154	0.664463	0.126835	0.137323	0.0972111	0.119067
Gm3851	ENSMUSG00000091876	0	0	0	0	0	0	0	0	0	0	0	0	0	0	0	0
Gm37745	ENSMUSG00000103146	0	0	0	0	0	0	0	0	0	0	0	0	0	0	0	0
Gm29657	ENSMUSG00000100436	0	0	0	0	0	0	0.126244	0	0	0	0	0	0	0	0	0
Gm8338	ENSMUSG00000090277	0	0	0	0	0	0	0	0	0	0	0	0	0	0	0	0
Gm29658	ENSMUSG00000100042	0	0	0	0	0	0	0	0	0	0	0	0	0	0	0	0
Gm3551	ENSMUSG00000100636	0	0	0	0	0	0	0	0	0	0	0	0	0	0	0	0
Gm28209	ENSMUSG00000101224	0	0	0	0	0	0	0	0.0555172	0	0	0	0	0	0	0	0
Tmem177	ENSMUSG00000036975	6.05192	6.07365	6.24028	6.15488	10.0436	9.45242	9.60172	9.46542	2.47888	2.29141	2.29816	2.37162	2.46409	2.38301	2.7999	2.77939
Cfap221	ENSMUSG00000036962	0	0	0	0	0.0135269	0.0535664	0.0444344	0	0	0	0	0	0	0.0161613	0.0171609	0
Gm17973	ENSMUSG00000092245	0	0	0	0	0	0	0	0	0	0	0	0	0	0	0	0
Sctr	ENSMUSG00000026387	0	0	0	0	0	0	0.021459	0	0	0	0	0	0	0	0	0
Tmem37	ENSMUSG00000050777	1.85372	1.46483	1.71995	1.34446	5.89508	6.87829	7.01478	6.79355	4.92966	4.31616	4.15012	4.47556	44.5411	47.1821	44.8346	44.2503
Dbi	ENSMUSG00000026385	212.511	210.383	217.338	219.685	282.116	287.009	291.024	294.524	577.635	574.717	578.86	574.777	344.839	351.306	343.097	353.157
3110009E18Rik	ENSMUSG00000026388	0.467094	0.540471	0.514351	0.540896	0.714562	0.434096	0.408993	0.531621	2.62234	2.68303	2.91102	2.93295	1.63619	1.88208	2.22512	2.26181
Steap3	ENSMUSG00000026389	0	0	0	0.00604732	0.0965935	0.0751359	0.0831024	0.0828144	0	0	0	0	1.83414	1.7146	1.53179	1.6161
C1ql2	ENSMUSG00000036907	0	0	0	0	0	0	0	0	0	0	0	0	0	0	0	0
1700012E03Rik	ENSMUSG00000101275	0	0	0	0	0	0	0	0	0	0	0	0	0	0	0	0
Marco	ENSMUSG00000026390	0	0	0	0	0	0	0	0	0	0	0	0	0	0	0	0
En1	ENSMUSG00000058665	0	0	0	0	0	0	0	0	0	0	0	0	0	0	0	0
2610027F03Rik	ENSMUSG00000099957	0	0	0	0	0	0	0	0	0	0	0	0	0	0	0	0
Gm29346	ENSMUSG00000101386	0	0	0	0	0	0	0	0	0	0	0	0	0	0	0	0
Gm29345	ENSMUSG00000101922	0	0	0	0	0	0	0	0	0	0	0	0	0	0	0	0
Gm29344	ENSMUSG00000100761	0	0	0	0	0	0	0	0	0	0	0	0	0	0	0	0
Gm29348	ENSMUSG00000099336	0	0	0	0	0	0	0	0	0	0	0	0	0	0	0	0
Gm29347	ENSMUSG00000100979	0	0	0	0	0	0	0	0	0	0	0	0	0	0	0	0
Gm37043	ENSMUSG00000102360	0	0	0	0	0	0	0	0	0	0	0	0	0	0	0	0
Celrr	ENSMUSG00000097881	0	0	0	0	0	0.0201427	0.0111392	0.0555029	0	0	0	0	0	0	0	0
Gm29359	ENSMUSG00000101700	0	0	0	0	0	0	0	0	0	0	0	0	0	0	0	0
Gm38283	ENSMUSG00000104332	0	0	0	0	0	0	0	0	0	0	0	0	0	0	0	0
Insig2	ENSMUSG00000003721	26.2452	26.4493	26.4896	27.8036	25.9996	27.1109	27.8844	28.2585	18.2778	17.4976	18.2575	18.1219	34.7985	35.4989	36.0668	36.5987
Gm37174	ENSMUSG00000104253	0	0	0	0	0	0	0	0	0	0	0	0	0	0	0	0
2210011K15Rik	ENSMUSG00000101791	0	0	0	0	0	0	0	0	0	0	0	0	0	0	0	0
Ccdc93	ENSMUSG00000026339	2.06111	1.95199	2.10657	1.98696	1.54002	1.53145	1.55424	1.66539	0.468477	0.46117	0.422073	0.464467	1.1166	1.03317	1.06648	1.21267
Gm15392	ENSMUSG00000085857	0	0	0	0	0	0	0	0	0	0	0	0	0	0	0	0
Gm15393	ENSMUSG00000083582	0	0	0	0	0	0	0	0	0	0	0	0	0	0	0	0
Htr5b	ENSMUSG00000050534	0	0	0	0	0	0	0	0	0	0	0	0	0	0	0	0
Gm8217	ENSMUSG00000081130	0	0	0	0	0	0	0	0	0	0	0	0	0	0	0	0
Ddx18	ENSMUSG00000001674	7.47761	7.30876	8.5922	7.39089	11.0368	11.0208	11.3546	11.194	12.4549	12.1413	12.3282	11.7345	6.38051	6.31805	5.92309	5.75045
Gm28591	ENSMUSG00000102006	0	0	0	0	0	0	0	0	0	0	0	0	0	0	0	0
Gm37920	ENSMUSG00000102488	0	0	0	0	0	0	0	0	0	0	0	0	0	0	0	0
Gm15394	ENSMUSG00000083584	0	0	0	0	0	0	0	0	0	0	0	0	0	0	0	0
Gm8392	ENSMUSG00000100913	0	0	0	0	0	0	0	0	0	0	0	0	0	0	0	0
Gm26472	ENSMUSG00000080410	0	0	0	0	0	0	0	0	0	0	0	0	0	0	0	0
Gm28590	ENSMUSG00000099960	0	0	0	0	0	0	0	0	0	0	0	0	0	0	0	0
Gm24547	ENSMUSG00000089274	0	0	0	0	0	0	0	0	0	0	0	0	0	0	0	0
Gm36982	ENSMUSG00000103263	0	0	0	0	0	0	0	0	0	0	0	0	0	0	0	0
Gm25771	ENSMUSG00000089190	0	0	0	0	0	0	0	0	0	0	0	0	0	0	0	0
Gm29192	ENSMUSG00000099451	0	0	0	0	0	0	0	0	0	0	0	0	0	0	0	0
Gm37970	ENSMUSG00000104180	0	0	0	0	0	0	0	0	0	0	0	0	0	0	0	0
Gm8403	ENSMUSG00000100762	0	0	0	0	0	0	0	0	0	0	0	0	0	0	0	0
Gm28911	ENSMUSG00000100405	0	0	0	0	0	0	0	0	0	0	0	0	0	0	0	0
Gm20058	ENSMUSG00000100525	0	0	0	0	0	0	0	0	0	0	0	0	0	0	0	0
Gm28912	ENSMUSG00000101495	0	0	0	0	0	0	0	0	0	0	0	0	0	0	0	0
Dpp10	ENSMUSG00000036815	0.0677457	0.0425833	0.0681319	0.0459813	0.0224834	0.0247317	0.0191478	0.0245332	0	0	0	0.00317722	0.00909721	0	0	0.00632595
Gm37478	ENSMUSG00000102801	0	0	0	0	0	0	0	0	0	0	0	0	0	0	0	0
Gm37221	ENSMUSG00000102681	0	0	0	0	0	0	0	0	0	0	0	0	0	0	0	0
Gm24791	ENSMUSG00000077472	0	0	0	0	0	0	0	0	0	0	0	0	0	0	0	0
Gm37066	ENSMUSG00000104410	0	0	0	0	0	0	0	0	0	0	0	0	0	0	0	0
Gm37781	ENSMUSG00000102521	0	0	0	0	0	0	0	0	0	0	0	0	0	0	0	0
Gm37396	ENSMUSG00000104205	0	0	0	0	0	0	0	0	0	0	0	0	0	0	0	0
Gm38263	ENSMUSG00000102902	0	0	0	0	0	0	0	0	0	0	0	0	0	0	0	0
Gm28929	ENSMUSG00000101985	0	0	0	0	0	0	0	0	0	0	0	0	0	0	0	0
Gm18875	ENSMUSG00000101994	0	0	0	0	0	0	0	0	0	0	0	0	0	0	0	0
Gm37551	ENSMUSG00000102940	0	0	0	0	0	0	0	0	0	0	0	0	0	0	0	0
Gm38073	ENSMUSG00000103914	0	0	0	0	0	0	0	0	0	0	0	0	0	0	0	0
Gm25578	ENSMUSG00000065340	0	0	0	0	0	0	0	0	0	0	0	0	0	0	0	0
Gm28928	ENSMUSG00000100851	0	0	0	0	0	0	0	0	0	0	0	0	0	0	0	0
Gm28299	ENSMUSG00000101006	0	0	0	0	0	0	0	0	0	0	0	0	0	0	0	0
Gm37717	ENSMUSG00000102240	0	0	0	0	0	0	0	0	0	0	0	0	0	0	0	0
1700121L03Rik	ENSMUSG00000099574	0	0	0	0	0	0	0	0	0	0	0	0	0	0	0	0
[truncated: 47,586 more rows]
